# Supplementary material for: Heme-induced genes facilitate endosymbiont (Sodalis glossinidius) colonization of the tsetse fly (Glossina morsitans) midgut
Source: PLoS Negl Trop Dis. 2022 Nov 28;16(11):e0010833. doi: 10.1371/journal.pntd.0010833 (PMC9731421; doi:10.1371/journal.pntd.0010833)
Supplement: S2 Table — (XLSX) [file pntd.0010833.s003.xlsx]

## Sheet: HemeRJ5 vs. No_hemeRJ5
Supplementary Table 1: Raw transcriptome data from Sodalis glossinidius cultured in BHI containing 100 μM hemin for 24 hours compared to cells cultured in non-supplemented BHI
NCBI Protein ID	NCBI GeneID	putative function	Normalized Means		fold change (heme 100/BHI)		Statistics			Normalized expression values (BHI containing 100 μM hemin)				Normalized expression values (BHI broth)			Polarised fold chage	log2 fold change	FDR corrected p-value -log10
			BHI containing 100 μM hemin	Non-stressed (BHI)			Baggerley's test: No stress vs Heme 100 normalized values - P-value	Baggerley's test: No stress vs Heme 100 normalized values - FDR p-value correction	Baggerley's test: No stress vs Heme 100 normalized values - FDR p-value correction -log10	Replicate A	Replicate B	Replicate C		Replicate A	Replicate B	Replicate C
BAE73276	SG0001	chromosomal replication initiator protein DnaA	276.8	251.3	1.10147		0.0825447	0.130865	0.883177	254.7	284.2	291.5		240.7	266.8	246.4	1.10147	0.139433	0.883177
BAE73277	SG0002	DNA polymerase III beta subunit protein DnaN	353.067	550.1	0.641823		2.08249e-08	1.11243e-07	6.95373	336.5	356.5	366.2		598.8	562.9	488.6	-1.55806	-0.639753	6.95373
BAE73278	SG0003	DNA metabolism protein RecF	319.5	508.4	0.628442		2.56901e-06	9.94404e-06	5.00244	288.2	342.8	327.5		579.4	485.8	460	-1.59124	-0.670148	5.00244
BAE73279	SG0004	DNA gyrase subunit B GyrB	541.067	485.1	1.11537		0.0027189	0.00634577	2.19752	523	556.9	543.3		510.8	472.2	472.3	1.11537	0.157524	2.19752
BAE73280	SG0005	putative galactonate operon transcriptional repressor	164.967	194.133	0.84976		0.073357	0.118312	0.926972	137.4	176.5	181		209.9	179.9	192.6	-1.1768	-0.234873	0.926972
BAE73281	SG0006	putative effector protein	22.8333	14.9667	1.52561		0.178337	0.25428	0.594688	16.1	24	28.4		7.4	14.1	23.4	1.52561	0.609389	0.594688
BAE73282	SG0007	putative transposase	18.1	20.7333	0.87299		0.461613	0.561072	0.250982	17.7	19.3	17.3		22.2	19.3	20.7	-1.14549	-0.195962	0.250982
BAE73283	SG0008	heat shock protein A	927.8	1099.5	0.843838		0.673631	0.751933	0.123821	1662.6	592.3	528.5		1382.1	756.9	1159.5	-1.18506	-0.244962	0.123821
BAE73284	SG0009	valine-pyruvate aminotransferase	29.2667	27.1	1.07995		0.621696	0.707634	0.150192	26.9	32.7	28.2		27.1	28.2	26	1.07995	0.110966	0.150192
BAE73285	SG0010	conserved hypothetical protein	201.1	191.433	1.0505		0.634129	0.715778	0.145222	175.1	219	209.2		166.2	189.2	218.9	1.0505	0.071071	0.145222
BAE73286	SG0011	glycyl-tRNA synthase alpha subunit	1067.5	870.033	1.22696		0.000704242	0.00183424	2.73654	1071.1	1122.3	1009.1		954.9	859.8	795.4	1.22696	0.295093	2.73654
BAE73287	SG0012	glycyl-tRNA synthase beta subunit	469	686.6	0.683076		0.0002203	0.00062843	3.20174	459.8	485.6	461.6		772	707.5	580.3	-1.46397	-0.549882	3.20174
BAE73288	SG0013	conserved hypothetical protein	501.8	289.933	1.73074		2.39715e-18	3.91639e-17	16.4071	533.7	512.5	459.2		302.3	276.5	291	1.73074	0.791391	16.4071
BAE73289	SG0014	PTS system mannitol-specific IIABC component	607.833	536.4	1.13317		0.0705007	0.114071	0.942826	538.4	624.6	660.5		564.9	527.1	517.2	1.13317	0.180367	0.942826
BAE73290	SG0015	mannitol-1-phosphate 5-dehydrogenase	643.033	837.2	0.768076		0.000721802	0.00187392	2.72725	620.2	659.7	649.2		931.3	837.2	743.1	-1.30195	-0.380679	2.72725
BAE73291	SG0016	mannitol operon repressor	348.833	350.033	0.996572		0.94121	0.971323	0.0126364	332.6	356.9	357		355.7	378	316.4	-1.00344	-0.00495441	0.0126364
BAE73292	SG0017	manganese superoxide dismutase	7181.43	4657.37	1.54195		0.0136117	0.0270727	1.56747	8712.8	6805.1	6026.4		5902.8	4253.1	3816.2	1.54195	0.624757	1.56747
BAE73293	SG0018	conserved hypothetical protein	103.833	86.1333	1.2055		0.0267584	0.0487856	1.31171	108.1	106.9	96.5		85.7	82.9	89.8	1.2055	0.269626	1.31171
BAE73294	SG0019	putative transport protein	188.4	305.033	0.617637		6.25973e-10	4.18869e-09	8.37792	159.7	200.6	204.9		322	311.1	282	-1.61907	-0.695168	8.37792
BAE73295	SG0020	transcriptional regulator	238.3	279.833	0.851578		0.286962	0.380599	0.419532	306.4	220.8	187.7		312.3	273.1	254.1	-1.17429	-0.231789	0.419532
BAE73296	SG0021	flagellar transcriptional activator FlhD	299.467	154.9	1.93329		0.00136705	0.00335889	2.4738	227.4	342.6	328.4		107.2	156.9	200.6	1.93329	0.951058	2.4738
BAE73297	SG0022	flagellar transcriptional activator FlhC	243.633	111.1	2.19292		4.51051e-05	0.000144566	3.83993	185.5	286.8	258.6		89.5	114	129.8	2.19292	1.13285	3.83993
BAE73298	SG0023	chemotaxis protein MotA	152.067	120.8	1.25883		0.288477	0.382004	0.417932	107.2	167	182		85.8	127.2	149.4	1.25883	0.332083	0.417932
BAE73299	SG0024	chemotaxis protein MotB	247.033	217.533	1.13561		0.184953	0.262258	0.581271	206.9	272	262.2		212.7	225	214.9	1.13561	0.183469	0.581271
BAE73300	SG0025	flagellar biosynthetic protein FlhB	92.7	72.1	1.28571		0.481404	0.579527	0.236926	39.7	113.3	125.1		49.3	77.6	89.4	1.28571	0.36257	0.236926
BAE73301	SG0026	flagellar protein FlhA	58.6	53.3667	1.09806		0.749787	0.818778	0.0868338	28.1	70.5	77.2		42.6	59.1	58.4	1.09806	0.134962	0.0868338
BAE73302	SG0027	flagellar protein FlgN	104.567	49.5667	2.10962		0.00364629	0.00827237	2.08237	72.2	115.5	126		34.6	47.3	66.8	2.10962	1.07698	2.08237
BAE73303	SG0028	negative regulator of flagellin synthesis FlgM	150.233	39.5333	3.80017		0.00016772	0.000486156	3.31322	100.7	155.1	194.9		23.4	34.6	60.6	3.80017	1.92606	3.31322
BAE73304	SG0029	flagellar basal body P-ring formation protein FlgA	50.9	56.7	0.897707		0.700414	0.775293	0.110534	24.5	65.1	63.1		42.5	60.2	67.4	-1.11395	-0.155683	0.110534
BAE73305	SG0030	flagellar basal-body rod protein FlgB	54.1667	33.5333	1.61531		0.326396	0.422	0.374688	18.6	66.3	77.6		16.6	30.2	53.8	1.61531	0.691809	0.374688
BAE73306	SG0031	flagellar basal-body rod protein FlgC	60.7333	54.6	1.11233		0.798071	0.859934	0.0655348	20.1	77.6	84.5		31.3	57.5	75	1.11233	0.153588	0.0655348
BAE73307	SG0032	flagellar basal-body rod modification protein FlgD	62.7667	44.9333	1.39688		0.470945	0.569389	0.244591	20.7	79.3	88.3		21	48.8	65	1.39688	0.482213	0.244591
BAE73308	SG0033	flagellar hook protein FlgE	151.167	176.933	0.854371		0.672733	0.751263	0.124208	47.2	182.2	224.1		120	189.5	221.3	-1.17045	-0.227066	0.124208
BAE73309	SG0034	flagellar basal-body rod protein FlgF	87.7	161.233	0.543932		0.0773124	0.123818	0.907216	29.3	108.7	125.1		104	177.5	202.2	-1.83846	-0.878501	0.907216
BAE73310	SG0035	flagellar basal-body rod protein FlgG	145.633	155.433	0.93695		0.831001	0.883685	0.0537027	63.9	184.6	188.4		114.9	163.6	187.8	-1.06729	-0.0939553	0.0537027
BAE73311	SG0036	flagellar L-ring protein precursor FlgH	66.4333	94.6	0.702255		0.196149	0.27576	0.559468	29.8	80.5	89		73.4	96.6	113.8	-1.42398	-0.509933	0.559468
BAE73312	SG0037	flagellar P-ring protein precursor FlgI	35.7	71.8333	0.496984		0.054185	0.0904042	1.04381	13.3	45	48.8		42.4	80.7	92.4	-2.01214	-1.00873	1.04381
BAE73313	SG0038	flagellar protein FlgJ	27.4667	53.1	0.517263		0.0229952	0.0426981	1.36959	12.6	33.4	36.4		36.2	60.8	62.3	-1.93325	-0.95103	1.36959
BAE73314	SG0039	flagellar hook-associated protein 1 FlgK	57.6667	54.8	1.05231		0.878693	0.921932	0.0353012	25.7	66.5	80.8		37.8	60.6	66	1.05231	0.0735617	0.0353012
BAE73315	SG0040	flagellar hook-associated protein 3 FlgL	81.4667	69.9	1.16547		0.577444	0.67108	0.173226	46.4	93.6	104.4		51	70.7	88	1.16547	0.220917	0.173226
BAE73316	SG0041	flagellar protein FliR	22.8333	15.8333	1.44211		0.218296	0.302131	0.519804	12.5	28.8	27.2		11.7	17	18.8	1.44211	0.528176	0.519804
BAE73317	SG0042	flagellar protein FliQ	24.0667	13.1667	1.82785		0.0560132	0.0927776	1.03256	13.5	29.9	28.8		9.2	14.9	15.4	1.82785	0.870146	1.03256
BAE73318	SG0043	flagellar protein FliP	52.4333	42.0667	1.24643		0.390064	0.491684	0.308314	30.8	61.5	65		32.3	44	49.9	1.24643	0.317807	0.308314
BAE73319	SG0044	flagellar protein FliO	219.3	412.133	0.532109		1.45145e-05	5.00938e-05	4.30022	141.7	261.5	254.7		375.8	449.1	411.5	-1.87931	-0.910205	4.30022
BAE73320	SG0045	flagellar motor switch protein FliN	122.6	74.5	1.64564		0.0819387	0.130068	0.88583	73.7	145.4	148.7		49	86.4	88.1	1.64564	0.718647	0.88583
BAE73321	SG0046	flagellar motor switch protein FliM	86	66.4	1.29518		0.451794	0.551535	0.258427	41.1	100.9	116		41.8	75.9	81.5	1.29518	0.373153	0.258427
BAE73322	SG0047	flagellar protein FliL	127.133	74.1333	1.71493		0.195144	0.274906	0.560816	56.1	155.4	169.9		40.1	72.8	109.5	1.71493	0.778148	0.560816
BAE73323	SG0048	flagellar hook-length control protein FliK	52.1333	42.1667	1.23636		0.441538	0.541907	0.266075	29.5	60.2	66.7		30.7	45.1	50.7	1.23636	0.306103	0.266075
BAE73324	SG0049	flagellar protein FliJ	135.267	64.5667	2.09499		0.00123119	0.00307004	2.51286	94.3	154.8	156.7		52.7	62.3	78.7	2.09499	1.06694	2.51286
BAE73325	SG0050	flagellum-specific ATP synthase FliI	46.5667	49.5667	0.939475		0.775665	0.842352	0.0745062	30.7	52.8	56.2		36	53.2	59.5	-1.06442	-0.0900726	0.0745062
BAE73326	SG0051	flagellar assembly protein FliH	45.7333	43.1667	1.05946		0.875504	0.919403	0.036494	19.8	55.1	62.3		24	51.7	53.8	1.05946	0.0833284	0.036494
BAE73327	SG0052	flagellar motor switch protein FliG	44.6667	32.5	1.37436		0.435302	0.536084	0.270767	18.5	53.4	62.1		17.8	33.7	46	1.37436	0.458759	0.270767
BAE73328	SG0053	flagellar basal-body M-ring protein FliF	72.7667	57.6667	1.26185		0.336218	0.432256	0.364259	45.2	85.8	87.3		44.4	58.3	70.3	1.26185	0.33554	0.364259
BAE73329	SG0054	flagellar hook-basal body complex protein FliE	314.633	87.9	3.57945		0.0390091	0.0676875	1.16949	105.5	388.9	449.5		40.2	83.3	140.2	3.57945	1.83974	1.16949
BAE73330	SG0055	flagellar protein FliT	286.033	125.867	2.27251		1.79239e-06	7.09063e-06	5.14932	271.6	287.1	299.4		79.6	109.5	188.5	2.27251	1.18429	5.14932
BAE73331	SG0056	flagellar protein FliS	65.9333	44.2667	1.48946		0.0353323	0.0622521	1.20585	61.5	62.9	73.4		28.8	43.2	60.8	1.48946	0.574787	1.20585
BAE73332	SG0057	flagellar hook-associated protein 2 FliD	167.7	125.967	1.3313		0.139511	0.207452	0.683082	126.6	176.9	199.6		94.5	125.2	158.2	1.3313	0.412841	0.683082
BAE73333	SG0058	flagellin FliC	404.433	285.433	1.41691		0.313296	0.408633	0.388667	210.5	486.3	516.5		162.2	300.9	393.2	1.41691	0.502748	0.388667
BAE73334	SG0059	RNA polymerase sigma factor for flagellar operon FliA	85.7	93.3333	0.918214		0.804247	0.864368	0.0633015	34.1	106.2	116.8		59.7	108.6	111.7	-1.08907	-0.123097	0.0633015
BAE73335	SG0060	dipeptide ABC transporter periplasmic component	884.233	888.567	0.995123		0.972444	0.993773	0.00271259	647	1020.1	985.6		1066.8	832.4	766.5	-1.0049	-0.0070529	0.00271259
BAE73336	SG0061	dipeptide ABC transporter permease component	95.4	255.767	0.372996		8.1084e-11	6.05363e-10	9.21798	63.5	113.3	109.4		264.9	281.7	220.7	-2.68099	-1.42277	9.21798
BAE73337	SG0062	dipeptide ABC transporter permease component	71.3	165.733	0.430209		2.5615e-07	1.16331e-06	5.93431	51	79.7	83.2		179.4	181.8	136	-2.32445	-1.21689	5.93431
BAE73338	SG0063	dipeptide ABC transporter ATP-binding component	113.9	168.4	0.676366		0.0501846	0.084345	1.07394	90.2	125.8	125.7		212.9	166	126.3	-1.47849	-0.564124	1.07394
BAE73339	SG0064	dipeptide ABC transporter ATP-binding component	132.8	196.467	0.675942		0.0333632	0.0591139	1.22831	98.4	149.3	150.7		240.2	192.9	156.3	-1.47942	-0.565029	1.22831
BAE73340	SG0065	hypothetical protein	664.033	428.2	1.55076		0.0777974	0.124515	0.904777	657	620.8	714.3		218.9	392.5	673.2	1.55076	0.632971	0.904777
BAE73341	SG0066	conserved hypothetical protein	55.6333	68.4667	0.812561		0.0449267	0.0764788	1.11646	52.4	61.4	53.1		70.4	70.1	64.9	-1.23068	-0.299452	1.11646
BAE73342	SG0067	ketodeoxygluconokinase	37.9	25.3	1.49802		0.0173319	0.0331865	1.47904	46.6	32.2	34.9		25	27.3	23.6	1.49802	0.58306	1.47904
BAE73343	SG0068	glutathione reductase	383.133	351.133	1.09113		0.183566	0.260933	0.583471	342.2	412	395.2		343.6	356.4	353.4	1.09113	0.125828	0.583471
BAE73344	SG0069	conserved hypothetical protein	19.6	64.8	0.302469		0	0	#NUM!	14.9	22.3	21.6		62.9	66.4	65.1	-3.30612	-1.72514	#NUM!
BAE73345	SG0070	putative transposase	64.6333	60.0333	1.07662		0.479313	0.577287	0.238608	64.4	64.2	65.3		56.9	57	66.2	1.07662	0.106515	0.238608
BAE73346	SG0071	cytosine transport protein	157	146.367	1.07265		0.643168	0.723061	0.140825	114.4	173.3	183.3		149.2	149.3	140.6	1.07265	0.101178	0.140825
BAE73347	SG0072	hypothetical protein	86.3	77.2333	1.11739		0.391701	0.493253	0.30693	104.6	78.6	75.7		82.8	79.6	69.3	1.11739	0.160137	0.30693
BAE73348	SG0073	oligopeptidase A	244.467	263.867	0.926478		0.655445	0.735167	0.133614	305.7	212.7	215		327.5	232.9	231.2	-1.07936	-0.110171	0.133614
BAE73349	SG0074	universal stress protein A	2699.77	903.167	2.98922		5.25839e-09	3.13509e-08	7.50375	3310.1	2458.7	2330.5		966.6	854.6	888.3	2.98922	1.57977	7.50375
BAE73350	SG0075	low-affinity inorganic phosphate transport protein	374.167	902.7	0.414497		0	0	#NUM!	287.2	417.5	417.8		918	907.6	882.5	-2.41256	-1.27057	#NUM!
BAE73351	SG0076	putative salicylate hydroxylase	16.5333	18.1333	0.911765		0.634032	0.715778	0.145222	15.4	16.6	17.6		19.2	18.1	17.1	-1.09677	-0.133267	0.145222
BAE73352	SG0077	conserved hypothetical protein	53.1667	68.7333	0.773521		0.0466284	0.0791612	1.10149	40.8	58.4	60.3		69.6	67.1	69.5	-1.29279	-0.370488	1.10149
BAE73353	SG0078	conserved hypothetical protein	50	85.7667	0.582977		9.94602e-08	4.85906e-07	6.31345	48.1	52.7	49.2		85.3	90.1	81.9	-1.71533	-0.778489	6.31345
BAE73354	SG0079	conserved hypothetical protein	64.9667	110.633	0.587225		4.31408e-06	1.61281e-05	4.79242	57.4	70.1	67.4		94	113.5	124.4	-1.70292	-0.768015	4.79242
BAE73355	SG0080	conserved hypothetical protein	106.167	111.967	0.948199		0.490596	0.589987	0.229158	104.6	108	105.9		104	110.8	121.1	-1.05463	-0.0767384	0.229158
BAE73356	SG0081	conserved hypothetical protein	314.1	265.2	1.18439		0.0162592	0.0314678	1.50213	284.4	345.9	312		260.9	254.3	280.4	1.18439	0.244143	1.50213
BAE73357	SG0082	conserved hypothetical protein	204.833	278.167	0.736369		2.55379e-07	1.16191e-06	5.93483	203.2	208.8	202.5		299	276.2	259.3	-1.35801	-0.441499	5.93483
BAE73358	SG0083	conserved hypothetical protein	209.667	313.733	0.668296		2.63567e-13	2.69567e-12	11.5693	193.9	215.7	219.4		326.4	323.8	291	-1.49634	-0.581441	11.5693
BAE73359	SG0084	cell division protein	190.533	225.167	0.846188		0.0116289	0.0235385	1.62822	190.1	184.6	196.9		239.3	232.8	203.4	-1.18177	-0.24095	1.62822
BAE73360	SG0085	cell division ATP-binding protein	392.933	326	1.20532		0.000448671	0.00120733	2.91817	394.5	394.1	390.2		356.1	311	310.9	1.20532	0.269413	2.91817
BAE73361	SG0086	cell division protein	415.8	696.333	0.597128		1.78768e-07	8.37582e-07	6.07697	321.7	439.5	486.2		687.2	736.5	665.3	-1.67468	-0.743888	6.07697
BAE73362	SG0087	RNA polymerase sigma-32 factor RpoH	4373.53	3248.4	1.34637		4.62861e-09	2.78602e-08	7.55502	4472.5	4498.3	4149.8		3540.4	3165.6	3039.2	1.34637	0.42907	7.55502
BAE73363	SG0088	conserved hypothetical protein	264.667	188.167	1.40655		5.1798e-10	3.51277e-09	8.45435	256.3	270.3	267.4		176.2	186.9	201.4	1.40655	0.492165	8.45435
BAE73364	SG0089	glycerol-3-phosphate ABC transporter permease component	10.3	17.5	0.588571		0.0179136	0.0341963	1.46602	10.6	9.8	10.5		15.7	17	19.8	-1.69903	-0.764711	1.46602
BAE73365	SG0090	hypothetical protein	18.3333	18.1667	1.00917		0.964029	0.986776	0.00578136	19.2	16.5	19.3		17.9	15.9	20.7	1.00917	0.0131754	0.00578136
BAE73366	SG0091	lysR-family transcriptional regulatory protein	18.5667	17.6667	1.05094		0.800708	0.861834	0.0645762	15.6	19.5	20.6		18.9	18.8	15.3	1.05094	0.071685	0.0645762
BAE73367	SG0092	tetrahydropteroyltriglutamate methyltransferase	31.6	26.6667	1.185		0.282951	0.376669	0.424041	38.5	28.6	27.7		28.5	26.6	24.9	1.185	0.244887	0.424041
BAE73368	SG0093	hypothetical protein	22.6333	40.6333	0.557014		8.62598e-05	0.00026467	3.57729	22.7	20.8	24.4		40.9	40.9	40.1	-1.79529	-0.844215	3.57729
BAE73369	SG0094	phage lysozyme lysis protein	33.7333	25.3	1.33333		0.13246	0.198612	0.701995	43.2	30.2	27.8		25.4	25.2	25.3	1.33333	0.415037	0.701995
BAE73370	SG0095	hypothetical phage protein	12.0667	9.1	1.32601		0.26486	0.355786	0.448811	10.4	14.4	11.4		8.9	8.5	9.9	1.32601	0.407089	0.448811
BAE73371	SG0096	hypothetical phage protein	14.7333	15.8667	0.928571		0.718731	0.790699	0.101989	12.5	15.7	16		15	17.4	15.2	-1.07692	-0.106915	0.101989
BAE73372	SG0097	hypothetical phage protein	3.53333	4.33333	0.815385		0.684507	0.760754	0.118756	3.5	3.9	3.2		3.2	7.6	2.2	-1.22642	-0.294447	0.118756
BAE73373	SG0098	transposase	227.367	211.5	1.07502		0.298572	0.393715	0.404818	220.7	235.5	225.9		191.7	207.8	235	1.07502	0.104363	0.404818
BAE73374	SG0099	hypothetical phage protein	1724.7	1421.2	1.21355		0.126458	0.190863	0.719277	1433.4	1844.6	1896.1		1185.4	1423.2	1655	1.21355	0.279236	0.719277
BAE73375	SG0100	putative N-acetylmuramoyl-L-alanine amidase	1110.3	1385.5	0.801371		0.248675	0.33638	0.473169	653.3	1256.9	1420.7		1354.4	1309.8	1492.3	-1.24786	-0.319457	0.473169
BAE73376	SG0101	hypothetical protein	197.533	125.8	1.57022		0.0144393	0.0284044	1.54661	254.4	175.2	163		130.1	126.3	121	1.57022	0.650964	1.54661
BAE73377	SG0102	hypothetical phage protein	93.8667	79.7	1.17775		0.250015	0.337647	0.471537	115.5	87.6	78.5		77	84.6	77.5	1.17775	0.236033	0.471537
BAE73378	SG0103	hypothetical phage protein	10.7	10.1	1.05941		0.901043	0.939505	0.027101	10.9	14.7	6.5		1.8	14.2	14.3	1.05941	0.0832555	0.027101
BAE73379	SG0104	hypothetical phage protein	37.0333	44.3	0.835967		0.160099	0.234192	0.630429	34.2	38.7	38.2		51.4	42.9	38.6	-1.19622	-0.258482	0.630429
BAE73380	SG0105	hypothetical phage protein	12.2667	11.1667	1.09851		0.698093	0.773746	0.111402	13	12.3	11.5		14.1	10.6	8.8	1.09851	0.135545	0.111402
BAE73381	SG0106	hypothetical phage protein	39.5667	34.3667	1.15131		0.471947	0.570053	0.244085	52.2	33.9	32.6		36.4	36.1	30.6	1.15131	0.203276	0.244085
BAE73382	SG0107	uridine phosphorylase	875	1123.2	0.779024		1.66671e-05	5.68216e-05	4.24549	836.1	891.9	897		1198.2	1148.2	1023.2	-1.28366	-0.36026	4.24549
BAE73383	SG0108	conserved hypothetical protein	459.933	431.633	1.06556		0.388492	0.490193	0.309633	406.5	463.4	509.9		419.3	451.3	424.3	1.06556	0.0916185	0.309633
BAE73384	SG0109	ubiquinone/menaquinone biosynthesis methyltransferase	707.1	529.533	1.33533		1.42854e-06	5.74993e-06	5.24034	647.5	713.5	760.3		508.7	560.9	519	1.33533	0.417193	5.24034
BAE73385	SG0110	conserved hypothetical protein	656.9	850.6	0.772278		9.28603e-05	0.000282853	3.54844	621.4	662.3	687		834	933	784.8	-1.29487	-0.372807	3.54844
BAE73386	SG0111	ubiquinone biosynthesis protein	580.433	512.1	1.13344		0.00116443	0.00291223	2.53577	572.1	581.8	587.4		484.5	537.9	513.9	1.13344	0.180705	2.53577
BAE73387	SG0112	sec-independent protein translocase protein TatA	695	437.7	1.58785		3.8959e-06	1.46958e-05	4.83281	793	686.8	605.2		413.6	441.2	458.3	1.58785	0.667071	4.83281
BAE73388	SG0113	sec-independent protein translocase protein TatB	600.9	471.367	1.2748		0.00222325	0.00524244	2.28047	664.3	597.4	541		436.1	512.4	465.6	1.2748	0.350275	2.28047
BAE73389	SG0114	sec-independent protein translocase protein TatC	177.967	252.733	0.704168		0.00117998	0.00294819	2.53044	145.6	197.5	190.8		224	279.6	254.6	-1.42012	-0.506009	2.53044
BAE73390	SG0115	transcriptional activator	264.633	161.5	1.6386		1.23409e-15	1.74436e-14	13.7584	243.6	276.4	273.9		155	158.3	171.2	1.6386	0.712461	13.7584
BAE73391	SG0116	conserved hypothetical protein	123.2	150.867	0.816615		0.00548482	0.0118861	1.92496	109.1	130.3	130.2		153.5	148.8	150.3	-1.22457	-0.292272	1.92496
BAE73392	SG0117	flavin reductase	59.4	124.533	0.476981		3.75917e-07	1.64775e-06	5.78311	38.6	63.1	76.5		127.8	126.2	119.6	-2.09652	-1.068	5.78311
BAE73393	SG0118	proline dipeptidase	187.533	169.567	1.10596		0.17413	0.250206	0.601702	208.8	179.7	174.1		174	171.2	163.5	1.10596	0.145294	0.601702
BAE73394	SG0119	conserved hypothetical protein	125.333	151.733	0.826011		0.00578898	0.0124587	1.90453	117	134.9	124.1		150.9	151.4	152.9	-1.21064	-0.275768	1.90453
BAE73395	SG0120	potassium transport protein TrkH	417.9	305.033	1.37001		6.84348e-06	2.46679e-05	4.60787	374.8	446.3	432.6		286.9	300.6	327.6	1.37001	0.454191	4.60787
BAE73396	SG0121	protoporphyrinogen oxidase	125.433	109.9	1.14134		0.0817816	0.129944	0.886243	129.7	130.9	115.7		117.6	108.1	104	1.14134	0.190729	0.886243
BAE73397	SG0122	hypothetical protein	50.1333	74.8333	0.669933		0.031382	0.0561173	1.2509	30.5	58.8	61.1		63.6	77	83.9	-1.49269	-0.577911	1.2509
BAE73398	SG0123	hypothetical protein	21.1667	15	1.41111		0.280896	0.374727	0.426285	12.9	27.3	23.3		9.5	13.2	22.3	1.41111	0.496832	0.426285
BAE73399	SG0124	UDP-N-acetylenolpyruvoylglucosamine reductase	123.833	213.6	0.579744		0.000578328	0.00153327	2.81438	74.9	142.5	154.1		215.8	218.7	206.3	-1.7249	-0.786512	2.81438
BAE73400	SG0125	bifunctional protein biotin operon repressor and biotin-acetyl-CoA carboxylase synthase	177.533	292.133	0.607713		1.26616e-05	4.40008e-05	4.35654	130.9	189	212.7		288.6	310.9	276.9	-1.64551	-0.718537	4.35654
BAE73401	SG0126	pantothenate kinase	246.6	284.7	0.866175		0.267306	0.358307	0.445745	279.4	243.9	216.5		225.7	313.7	314.7	-1.1545	-0.20727	0.445745
BAE73402	SG0127	elongation factor Tu	2509.2	3891.07	0.644862		1.49075e-08	8.24333e-08	7.0839	2525.4	2552.8	2449.4		4287.2	3912	3474	-1.55072	-0.632938	7.0839
BAE73403	SG0128	preprotein translocase SecE subunit	803.533	1588.8	0.505749		0	0	#NUM!	635.2	881.3	894.1		1559.4	1666.7	1540.3	-1.97727	-0.983508	#NUM!
BAE73404	SG0129	transcription antitermination protein	1156.1	1725.33	0.670073		4.91463e-10	3.351e-09	8.47483	1047.7	1224.1	1196.5		1826.2	1757.1	1592.7	-1.49237	-0.577609	8.47483
BAE73405	SG0130	50S ribosomal protein L11	885.867	2408.7	0.367778		0	0	#NUM!	780.4	972.8	904.4		2364.8	2614.8	2246.5	-2.71903	-1.44309	#NUM!
BAE73406	SG0131	50S ribosomal protein L1	676.667	1671.37	0.404858		0	0	#NUM!	556.2	737.6	736.2		1627.2	1785.6	1601.3	-2.47	-1.30451	#NUM!
BAE73407	SG0132	50S ribosomal protein L10	1189.7	3140.43	0.378833		2.24718e-09	1.40644e-08	7.85188	988.8	1322.5	1257.8		2889.3	3739.3	2792.7	-2.63969	-1.40037	7.85188
BAE73408	SG0133	50S ribosomal subunit protein L7/L12	1419.3	3454.93	0.410804		0	0	#NUM!	1223.3	1554.8	1479.8		3631.3	3472.2	3261.3	-2.43425	-1.28348	#NUM!
BAE73409	SG0134	RNA polymerase beta subunit	1004.7	1675.07	0.599797		6.56559e-07	2.7951e-06	5.5536	1026.8	997.7	989.6		1891.8	1692.9	1440.5	-1.66723	-0.737454	5.5536
BAE73410	SG0135	RNA polymerase beta prime subunit	1020.47	1541.5	0.661996		9.75789e-07	4.05799e-06	5.39169	1039	1039.6	982.8		1691.1	1585.7	1347.7	-1.51058	-0.595106	5.39169
BAE73411	SG0136	putative thiamine biosynthesis protein ThiH	9.46667	12.1333	0.78022		0.317556	0.412905	0.384149	8.8	11	8.6		11.5	14.2	10.7	-1.28169	-0.358048	0.384149
BAE73412	SG0137	regulator of sigma-D	452.967	397.4	1.13983		0.232865	0.319111	0.496059	367.8	482.2	508.9		399.1	367.6	425.5	1.13983	0.188813	0.496059
BAE73413	SG0138	uroporphyrinogen decarboxylase	316.1	386.7	0.81743		1.77002e-05	6.00184e-05	4.22172	317.3	313.7	317.3		398.2	400.6	361.3	-1.22335	-0.290834	4.22172
BAE73414	SG0139	endonuclease V (deoxyinosine 3'endoduclease)	237.3	501.367	0.473306		6.66134e-16	9.5771e-15	14.0188	231.1	242.1	238.7		531.2	532	440.9	-2.1128	-1.07915	14.0188
BAE73415	SG0140	conserved hypothetical protein	265.2	328.8	0.806569		0.154137	0.226625	0.644692	187.3	286	322.3		291.9	335.5	359	-1.23982	-0.31013	0.644692
BAE73416	SG0141	DNA-binding protein HU-alpha (HU-2)	2109.9	1622.67	1.30027		0.311052	0.40676	0.390662	1346.3	2239.2	2744.2		1278.4	1461.5	2128.1	1.30027	0.378808	0.390662
BAE73417	SG0142	phosphoribosylglycineamide synthase	414.967	606.633	0.684049		8.28028e-09	4.76732e-08	7.32173	393.3	434.1	417.5		656.2	611.6	552.1	-1.46188	-0.547829	7.32173
BAE73418	SG0143	phosphoribosylaminoimidazolecarboxamide formyltransferase	439.633	577.667	0.76105		9.10574e-05	0.000278372	3.55537	398.6	463.3	457		614	595.3	523.7	-1.31397	-0.393936	3.55537
BAE73419	SG0144	putative transcriptional regulator	21.2333	42.0667	0.504754		5.61125e-06	2.06402e-05	4.68529	17.7	21.9	24.1		44	40.3	41.9	-1.98116	-0.986347	4.68529
BAE73420	SG0145	major cold shock protein	361.733	593.4	0.609594		0.18174	0.258777	0.587075	244.9	412.5	427.8		312.1	586	882.1	-1.64043	-0.714078	0.587075
BAE73421	SG0146	putative oligopeptide ABC transporter periplasmic component	61.0333	59.7333	1.02176		0.87931	0.922194	0.0351777	47.2	68	67.9		58.4	59.5	61.3	1.02176	0.0310612	0.0351777
BAE73422	SG0147	transposase	248.367	226.533	1.09638		0.138966	0.207132	0.683754	267.5	247	230.6		211.3	245.1	223.2	1.09638	0.132748	0.683754
BAE73423	SG0148	conserved hypothetical protein	141.533	33.8333	4.18325		2.43735e-28	5.33249e-27	26.2731	142.7	133.6	148.3		22.5	32.4	46.6	4.18325	2.06462	26.2731
BAE73424	SG0149	hypothetical protein	9.56667	4.73333	2.02113		0.0268804	0.0489725	1.31005	9	9.1	10.6		3.7	4.1	6.4	2.02113	1.01516	1.31005
BAE73425	SG0150	DNA-binding protein Fis	1113.67	736.1	1.51293		0.0624227	0.101984	0.991468	835.9	1255.9	1249.2		493.6	707.3	1007.4	1.51293	0.597344	0.991468
BAE73426	SG0151	ribosomal protein L11 methyltransferase	12.2667	17.6667	0.69434		0.0862841	0.135851	0.866936	12	11.9	12.9		16.6	19.5	16.9	-1.44022	-0.526287	0.866936
BAE73427	SG0152	biotin carboxylase	287.067	282.333	1.01677		0.746796	0.816313	0.0881433	298	293.9	269.3		289.8	282.7	274.5	1.01677	0.0239863	0.0881433
BAE73428	SG0153	biotin carboxyl carrier protein	339.133	300.7	1.12781		0.0582294	0.0959432	1.01799	361.8	350.8	304.8		304.7	306.1	291.3	1.12781	0.173528	1.01799
BAE73429	SG0154	3-dehydroquinate dehydratase II	421.267	487.2	0.864669		0.00439266	0.00975457	2.01079	418.1	440.5	405.2		494.5	516.1	451	-1.15651	-0.20978	2.01079
BAE73430	SG0155	conserved hypothetical protein	794.733	973.567	0.816311		0.0726918	0.117389	0.930371	980	708.8	695.4		995.2	1024.1	901.4	-1.22502	-0.292809	0.930371
BAE73431	SG0156	rod shape-determining protein MreB	1079.33	1481.6	0.728492		1.06419e-05	3.74475e-05	4.42658	1038.3	1114.3	1085.4		1407.4	1650.9	1386.5	-1.3727	-0.457016	4.42658
BAE73432	SG0157	rod shape-determining protein MreC	267.433	366.1	0.730493		0.000792569	0.0020348	2.69148	280.2	272.2	249.9		320	414.9	363.4	-1.36894	-0.453058	2.69148
BAE73433	SG0158	rod shape-determining protein MreD	84.1	160.167	0.525078		8.71653e-08	4.29174e-07	6.36737	64.1	91.1	97.1		140.2	170.2	170.1	-1.90448	-0.929396	6.36737
BAE73434	SG0159	ribonuclease G	123.933	123.267	1.00541		0.951135	0.978354	0.00950387	114.1	129.5	128.2		129.6	119.5	120.7	1.00541	0.00778155	0.00950387
BAE73435	SG0160	putative exported protein	31.9	34.2333	0.93184		0.614089	0.701338	0.154072	31.4	32.4	31.9		34	35.3	33.4	-1.07315	-0.101845	0.154072
BAE73436	SG0161	putative modulator of DNA gyrase TldD	141.633	194.333	0.728816		0.000429962	0.00116196	2.93481	124.5	145	155.4		189.9	216.3	176.8	-1.37209	-0.456373	2.93481
BAE73437	SG0162	putative transcriptional regulator	170.7	154.5	1.10485		0.455977	0.555563	0.255267	130.3	189.4	192.4		164.7	155.2	143.6	1.10485	0.143856	0.255267
BAE73438	SG0163	conserved hypothetical protein	24.5	48	0.510417		3.03771e-06	1.15977e-05	4.93563	22.2	27.6	23.7		56.3	43.6	44.1	-1.95918	-0.970253	4.93563
BAE73439	SG0164	putative succinate-semialdehyde dehydrogenase	21.2667	14.9333	1.42411		0.0691989	0.112181	0.950082	22.2	20.6	21		15.6	15.6	13.6	1.42411	0.510058	0.950082
BAE73440	SG0165	conserved hypothetical protein	85.3333	152.767	0.558586		2.78643e-07	1.23863e-06	5.90706	72.1	90.1	93.8		130.1	163	165.2	-1.79023	-0.840148	5.90706
BAE73441	SG0166	soluble cytochrome b562	24.5667	25.5	0.963399		0.814835	0.872765	0.0591026	24.3	27	22.4		22.7	27.6	26.2	-1.03799	-0.0537951	0.0591026
BAE73442	SG0167	hypothetical protein	390.767	700.2	0.558079		1.4877e-13	1.62037e-12	11.7904	385.1	404.6	382.6		746	731.4	623.2	-1.79186	-0.84146	11.7904
BAE73443	SG0168	hypothetical protein	45.3667	69.1333	0.65622		0.000115797	0.000348498	3.4578	41.9	49	45.2		63.5	72.4	71.5	-1.52388	-0.607749	3.4578
BAE73444	SG0169	hypothetical protein	17	13.7667	1.23487		0.315221	0.410505	0.386681	17.5	17.7	15.8		14.7	14	12.6	1.23487	0.304355	0.386681
BAE73445	SG0170	conserved hypothetical protein	1.9	0.933333	2.03571		0.3199	0.415524	0.381404	2.6	1.4	1.7		0.6	0.7	1.5	2.03571	1.02554	0.381404
BAE73446	SG0171	conserved hypothetical protein	132.3	171.567	0.771129		0.266381	0.357447	0.446788	83.6	156.2	157.1		222.4	151.5	140.8	-1.2968	-0.374956	0.446788
BAE73447	SG0172	conserved hypothetical protein	121.5	134.3	0.904691		0.175282	0.251396	0.599642	120	126	118.5		145.3	136.5	121.1	-1.10535	-0.144503	0.599642
BAE73448	SG0173	putative transcriptional regulator	321.033	114.733	2.79808		1.87933e-12	1.69477e-11	10.7709	375.7	290.7	296.7		103.3	104	136.9	2.79808	1.48444	10.7709
BAE73449	SG0174	gamma-aminobutyrate transport protein	86.5	276.433	0.312915		1.6361e-09	1.04744e-08	7.97987	85.7	86.1	87.7		333.9	266.5	228.9	-3.19576	-1.67616	7.97987
BAE73450	SG0175	glutamate dehydrogenase	438.333	577.8	0.758625		0.0374922	0.0654617	1.18401	476.7	441.6	396.7		698.5	546.2	488.7	-1.31817	-0.398542	1.18401
BAE73451	SG0176	putative xylose ABC transporter periplasmic component	5.46667	6.13333	0.891304		0.73295	0.80353	0.0949977	5.2	5.4	5.8		5.7	6.1	6.6	-1.12195	-0.16601	0.0949977
BAE73452	SG0177	putative tagatose 6-phosphate kinase	1.86667	2	0.933333		0.904892	0.942737	0.0256095	2.1	1.7	1.8		2.3	1.9	1.8	-1.07143	-0.0995357	0.0256095
BAE73453	SG0178	L-fucose operon regulator	29.9333	13.1333	2.27919		0.00156406	0.00379111	2.42123	39.7	24.6	25.5		10.9	13.7	14.8	2.27919	1.18852	2.42123
BAE73454	SG0179	fucose operon protein	46.1	36.3667	1.26764		0.346797	0.44472	0.351913	65.2	39.5	33.6		39.1	38.9	31.1	1.26764	0.34215	0.351913
BAE73455	SG0180	L-fuculokinase	54.5333	35.2667	1.54631		0.0450677	0.0766669	1.11539	72.5	46	45.1		34.9	36	34.9	1.54631	0.628833	1.11539
BAE73456	SG0181	L-fucose isomerase	50.6	33.8333	1.49557		0.106067	0.163621	0.786162	70.2	41.6	40		34	36.5	31	1.49557	0.580692	0.786162
BAE73457	SG0182	fucose transport protein	41	9.33333	4.39286		0.0158116	0.000696058	3.15735	67	29.3	26.7		10	9.9	8.1	4.39286	2.13516	3.15735
BAE73458	SG0183	L-fuculose-1-phosphate aldolase	30.5667	8.83333	3.46038		2.07272e-09	1.30374e-08	7.88481	33.1	28.3	30.3		8.8	9.8	7.9	3.46038	1.79093	7.88481
BAE73459	SG0184	putative sugar ABC transporter periplasmic component	10.2667	17.3667	0.591171		0.0189728	0.0359455	1.44436	9.7	11.8	9.3		19.1	18.7	14.3	-1.69156	-0.758353	1.44436
BAE73460	SG0185	metal ion ABC transporter ATP-binding component	276.167	462	0.597763		1.7443e-06	6.93312e-06	5.15907	215.2	296.8	316.5		428.8	505.5	451.7	-1.6729	-0.742354	5.15907
BAE73461	SG0186	metal ion ABC transporter permease component	149.2	374.9	0.397973		6.66134e-15	8.6839e-14	13.0613	114.2	167.2	166.2		340	417	367.7	-2.51273	-1.32926	13.0613
BAE73462	SG0187	metal ion ABC transporter periplasmic component	530.933	557.433	0.952461		0.3285	0.424067	0.372566	504.2	569.7	518.9		594.2	545.1	533	-1.04991	-0.0702686	0.372566
BAE73463	SG0188	putative exported protein	316.133	316.767	0.998001		0.955068	0.980796	0.0084211	329.7	323.5	295.2		340.7	312.4	297.2	-1.002	-0.00288737	0.0084211
BAE73464	SG0189	hypothetical protein	50.1	111.767	0.448255		1.59872e-14	1.97176e-13	12.7051	45.8	51	53.5		125.6	104.7	105	-2.23087	-1.15761	12.7051
BAE73465	SG0190	hypothetical protein	4.53333	3.7	1.22523		0.616505	0.702821	0.153155	4.6	4.9	4.1		3.4	3.9	3.8	1.22523	0.293047	0.153155
BAE73466	SG0191	hypothetical protein	55.9	38.1	1.46719		0.00151239	0.00368361	2.43373	61.1	53.4	53.2		37	38.1	39.2	1.46719	0.553057	2.43373
BAE73467	SG0192	conserved hypothetical protein	847.167	606	1.39796		0.00321995	0.0073716	2.13244	952.2	769.1	820.2		726.9	529.8	561.3	1.39796	0.483328	2.13244
BAE73468	SG0193	hypothetical protein	26.7	28.4	0.940141		0.686206	0.761912	0.118095	30.1	25.2	24.8		30.4	28.1	26.7	-1.06367	-0.0890512	0.118095
BAE73469	SG0194	hypothetical protein	9.73333	2.93333	3.31818		0.00094032	0.00238492	2.62253	12	8.9	8.3		3.8	1.8	3.2	3.31818	1.73039	2.62253
BAE73470	SG0195	phosphocarrier protein NPr	52.6333	58.9667	0.892595		0.294081	0.387996	0.411173	50.9	48	59		59.6	61.5	55.8	-1.12033	-0.163923	0.411173
BAE73471	SG0196	conserved hypothetical protein	258.4	206.633	1.25052		0.0204737	0.0386145	1.41325	294.5	246.4	234.3		222.8	214.7	182.4	1.25052	0.322533	1.41325
BAE73472	SG0197	nitrogen regulatory IIA protein	511.933	404.933	1.26424		1.09003e-09	7.10499e-09	8.14844	529	514.1	492.7		426.2	398.9	389.7	1.26424	0.338272	8.14844
BAE73473	SG0198	putative sigma-54 modulation protein	2635.7	1841.83	1.43102		4.99725e-06	1.84356e-05	4.73434	2727.4	2684.1	2495.6		2117.6	1563.6	1844.3	1.43102	0.517044	4.73434
BAE73474	SG0199	RNA polymerase sigma-54 factor RpoN	560.5	433.8	1.29207		2.13679e-08	1.13902e-07	6.94347	574.4	573.1	534		464.9	432.1	404.4	1.29207	0.369684	6.94347
BAE73475	SG0200	putative ABC transporter ATP-binding component	263.2	282.333	0.932231		0.30164	0.396099	0.402196	287.3	244.4	257.9		287.6	302.7	256.7	-1.0727	-0.10124	0.402196
BAE73476	SG0201	conserved hypothetical protein	361.467	465.533	0.776457		3.07339e-10	2.14796e-09	8.66797	363.8	357.9	362.7		484.6	466.1	445.9	-1.2879	-0.365022	8.66797
BAE73477	SG0202	conserved hypothetical protein	305.767	301.7	1.01348		0.809088	0.868094	0.0614333	304.2	326.7	286.4		282.2	318	304.9	1.01348	0.0193164	0.0614333
BAE73478	SG0203	conserved hypothetical protein	270.7	552.4	0.490043		8.60996e-10	5.65605e-09	8.24749	270.1	282.2	259.8		551.1	628.2	477.9	-2.04064	-1.02902	8.24749
BAE73479	SG0204	putative isomerase	176.767	250.233	0.706407		5.37242e-07	2.30273e-06	5.63776	176.5	179	174.8		260.1	264.6	226	-1.41561	-0.501428	5.63776
BAE73480	SG0205	putative ABC transporter ATP-binding component	325.167	402.033	0.808805		0.0315209	0.0562857	1.2496	257.6	354.9	363		400.2	418.8	387.1	-1.23639	-0.306136	1.2496
BAE73481	SG0206	conserved hypothetical protein	226.033	372.033	0.607562		1.59273e-06	6.37091e-06	5.1958	173.8	247.3	257		370.8	398.2	347.1	-1.64592	-0.718896	5.1958
BAE73482	SG0207	conserved hypothetical protein	298.033	437.267	0.681583		1.29668e-07	6.17887e-07	6.20909	251.6	326	316.5		427.4	453.7	430.7	-1.46717	-0.55304	6.20909
BAE73483	SG0208	conserved hypothetical protein	474.6	372.967	1.2725		1.66974e-09	1.06626e-08	7.97214	481.1	479.7	463		360.2	368.8	389.9	1.2725	0.347665	7.97214
BAE73484	SG0209	putative anti-sigma-B factor antagonist	438.267	473.6	0.925394		0.362345	0.463007	0.334413	502.2	426	386.6		508.4	472.1	440.3	-1.08062	-0.11186	0.334413
BAE73485	SG0210	conserved hypothetical protein	669.767	382.3	1.75194		2.11964e-10	1.51077e-09	8.8208	598	747.6	663.7		373.6	372	401.3	1.75194	0.808953	8.8208
BAE73486	SG0211	UDP-N-acetylglucosamine 1-carboxyvinyltransferase	553.833	690.367	0.802231		0.00648453	0.0138146	1.85966	476.4	605.3	579.8		718.3	721.3	631.5	-1.24652	-0.317911	1.85966
BAE73487	SG0212	serine protease	240.467	304.8	0.788933		0.00546364	0.0118504	1.92627	201	264.3	256.1		293.3	328.1	293	-1.26754	-0.342026	1.92627
BAE73488	SG0213	serine protease	889.5	803.7	1.10676		0.394759	0.496358	0.304205	716.2	917.5	1034.8		825.3	847.8	738	1.10676	0.146338	0.304205
BAE73489	SG0214	conserved hypothetical protein	1016.8	786.567	1.29271		0.00139249	0.00341473	2.46664	1100.8	963.8	985.8		681.3	789.9	888.5	1.29271	0.370395	2.46664
BAE73490	SG0215	conserved hypothetical protein	315.433	381.033	0.827837		0.00042428	0.00114784	2.94012	318.5	316.4	311.4		403.2	388	351.9	-1.20797	-0.272582	2.94012
BAE73491	SG0216	50S ribosomal protein L13	1517.1	1724.6	0.879682		0.0805184	0.128462	0.891226	1330.4	1639.2	1581.7		1614.8	1690.3	1868.7	-1.13677	-0.184946	0.891226
BAE73492	SG0217	30S ribosomal protein S9	1044.9	1738.47	0.601047		2.77197e-07	1.23439e-06	5.90855	896.9	1149.5	1088.3		1870.3	1818.5	1526.6	-1.66376	-0.734451	5.90855
BAE73493	SG0218	stringent starvation protein A	1168.57	870.8	1.34195		2.72228e-07	1.2209e-06	5.91332	1258.2	1166.9	1080.6		913.5	875	823.9	1.34195	0.424327	5.91332
BAE73494	SG0219	stringent starvation protein B	639.733	763.667	0.837713		0.00931484	0.0193033	1.71437	675.7	627.7	615.8		823.2	787	680.8	-1.19373	-0.255472	1.71437
BAE73495	SG0220	aerobic respiration sensor-response protein	53.5	46.0667	1.16136		0.199563	0.279901	0.552996	50.1	53.5	56.9		46.7	45.1	46.4	1.16136	0.215816	0.552996
BAE73496	SG0221	sigma cross-reacting protein 27A (SCRP-27A)	328.333	431.367	0.761147		0.0167053	0.0321334	1.49304	332.7	335.5	316.8		509.9	414.9	369.3	-1.31381	-0.393753	1.49304
BAE73497	SG0222	monofunctional biosynthetic peptidoglycan transglycosylase	217.267	310.467	0.699807		0.000654034	0.0017159	2.76551	222.4	228.3	201.1		347.1	322.8	261.5	-1.42897	-0.514972	2.76551
BAE73498	SG0223	conserved hypothetical protein	975.9	641.367	1.52159		9.25969e-05	0.000282393	3.54915	1118.4	978.9	830.4		681.2	628.5	614.4	1.52159	0.605584	3.54915
BAE73499	SG0224	putative phosphoheptose isomerase	588.433	423.433	1.38967		9.47258e-07	3.95241e-06	5.40314	644.4	585.7	535.2		436.2	417.9	416.2	1.38967	0.474744	5.40314
BAE73501	SG0225	conserved hypothetical protein	258.433	200	1.29217		2.50003e-06	9.70693e-06	5.01292	270.6	254.3	250.4		188.3	212.6	199.1	1.29217	0.369792	5.01292
BAE73500	SG0226	putative glycosylase	691.133	560.867	1.23226		5.35218e-05	0.000170026	3.76948	710	705.3	658.1		513.6	606.7	562.3	1.23226	0.301306	3.76948
BAE73502	SG0227	conserved hypothetical protein	23.7667	32.8333	0.723858		0.0587001	0.096466	1.01563	18	25.7	27.6		26.9	39.9	31.7	-1.38149	-0.466222	1.01563
BAE73503	SG0228	putative lysR-family transcriptional regulator	189.9	153.667	1.23579		0.103599	0.160206	0.795322	149.5	207.2	213		163.6	161	136.4	1.23579	0.305436	0.795322
BAE73504	SG0229	putative transcriptional regulator	222.733	189.967	1.17249		0.0130594	0.0261396	1.5827	211.4	229.8	227		175.2	185.4	209.3	1.17249	0.229571	1.5827
BAE73505	SG0230	conserved hypothetical protein	396	325.167	1.21784		0.00440616	0.00977591	2.00984	432.9	363.5	391.6		299.6	349.6	326.3	1.21784	0.284321	2.00984
BAE73506	SG0231	conserved hypothetical protein	2.5	2.56667	0.974026		0.956443	0.981407	0.00815088	3.4	1.9	2.2		2.9	2.7	2.1	-1.02667	-0.0379679	0.00815088
BAE73507	SG0232	hypothetical protein	2.53333	6.4	0.395833		0.0249242	0.0458066	1.33907	2.2	3	2.4		5.3	7.1	6.8	-2.52632	-1.33703	1.33907
BAE73508	SG0233	putative exu regulon transcriptional regulator	6.9	7.4	0.932432		0.817615	0.874997	0.0579932	7.3	7.8	5.6		7.5	6.6	8.1	-1.07246	-0.100929	0.0579932
BAE73509	SG0234	conserved hypothetical protein	78.9333	73.7667	1.07004		0.541971	0.640128	0.193733	86.4	73.7	76.7		61.9	74.4	85	1.07004	0.0976656	0.193733
BAE73510	SG0235	putative transport protein	177.1	228.7	0.774377		0.00511032	0.0111514	1.95267	165.5	183.4	182.4		219.2	260.5	206.4	-1.29136	-0.368892	1.95267
BAE73511	SG0236	hypothetical protein	49.0667	45.7	1.07367		0.554501	0.649499	0.187422	42.2	52.6	52.4		43	48.6	45.5	1.07367	0.102549	0.187422
BAE73512	SG0237	hypothetical protein	50.9333	52.1667	0.976358		0.828069	0.881685	0.0546867	47.9	51.7	53.2		47.2	53.3	56	-1.02421	-0.0345181	0.0546867
BAE73513	SG0238	conserved hypothetical protein	2102.5	1568.57	1.3404		0.00936697	0.0193703	1.71286	1865.7	2157.7	2284.1		1351.4	1455.6	1898.7	1.3404	0.422659	1.71286
BAE73514	SG0239	putative heptosyl transferase	155.733	247.3	0.629734		2.44249e-15	3.37654e-14	13.4715	141.5	161.9	163.8		250.9	256.8	234.2	-1.58797	-0.667184	13.4715
BAE73515	SG0240	putative lipid A core surface polymer ligase	141.067	168.5	0.837191		0.199691	0.279901	0.552996	100.9	161.4	160.9		171.3	167.7	166.5	-1.19447	-0.256371	0.552996
BAE73516	SG0241	putative transcriptional regulator	375.9	266.9	1.40839		1.7056e-06	6.80078e-06	5.16744	410.5	354.7	362.5		266.6	240.6	293.5	1.40839	0.49405	5.16744
BAE73517	SG0242	hypothetical protein	18.8333	11.8333	1.59155		0.0288399	0.0520525	1.28356	20	15.5	21		10.8	11.4	13.3	1.59155	0.670432	1.28356
BAE73518	SG0243	transposase	119.667	122	0.980874		0.785693	0.85097	0.0700859	121.5	111.8	125.7		130.9	113.3	121.8	-1.0195	-0.0278598	0.0700859
BAE73519	SG0244	putative phage capsid portal protein	22.8	31.0333	0.734694		0.0511569	0.08575	1.06677	19.6	24.6	24.2		32.2	31.6	29.3	-1.36111	-0.444785	1.06677
BAE73520	SG0245	putative phage tail tube protein	2.7	3.4	0.794118		0.621851	0.707634	0.150192	2.7	2.4	3		3.2	3.6	3.4	-1.25926	-0.332575	0.150192
BAE73521	SG0246	hypothetical phage protein	15.2	16.4667	0.923077		0.693603	0.769108	0.114013	15.4	14.7	15.5		15.9	16.3	17.2	-1.08333	-0.115477	0.114013
BAE73522	SG0247	conserved hypothetical protein	28.6667	24.6667	1.16216		0.34772	0.445248	0.351398	29.2	26.9	29.9		26	27.7	20.3	1.16216	0.216811	0.351398
BAE73523	SG0248	conserved hypothetical protein	7.93333	8.6	0.922481		0.772584	0.839664	0.0758945	8	8.1	7.7		8.4	9.8	7.6	-1.08403	-0.116409	0.0758945
BAE73524	SG0249	hypothetical protein	26.8333	69.9333	0.383699		1.14565e-06	4.70223e-06	5.3277	17.9	31.6	31		59.8	84.7	65.3	-2.60621	-1.38195	5.3277
BAE73525	SG0250	arsenate reductase	600.5	411.233	1.46024		8.55308e-07	3.57468e-06	5.44676	587.7	617.6	596.2		361.1	389.7	482.9	1.46024	0.546207	5.44676
BAE73526	SG0251	RNA polymerase sigma-70 factor RpoD	989.333	761	1.30004		0.000322385	0.000893306	3.049	1071.3	968.3	928.4		843.2	755.2	684.6	1.30004	0.37856	3.049
BAE73527	SG0252	DNA primase	361.667	505.533	0.715416		1.47216e-13	1.61041e-12	11.7931	334.2	383.3	367.5		487	518.6	511	-1.39779	-0.483146	11.7931
BAE73528	SG0253	30S ribosomal protein S21	288.633	1869.27	0.15441		1.39888e-14	1.73379e-13	12.761	157.1	327.8	381		1552.8	1819.4	2235.6	-6.47627	-2.69516	12.761
BAE73529	SG0254	putative O-sialoglycoprotein endopeptidase	95.7667	206.7	0.463312		2.79776e-14	3.3361e-13	12.4768	79.4	100.3	107.6		198.8	229.5	191.8	-2.15837	-1.10994	12.4768
BAE73530	SG0255	conserved hypothetical protein	285.867	271.8	1.05175		0.312314	0.407775	0.389579	274.9	294.8	287.9		272.1	282	261.3	1.05175	0.0727969	0.389579
BAE73531	SG0256	dihydroneopterin aldolase	87.4	304.433	0.287091		0	0	#NUM!	55.2	99	108		331.3	312.5	269.5	-3.48322	-1.80042	#NUM!
BAE73532	SG0257	bacitracin resistance protein	72.5333	204.5	0.354686		2.08742e-11	1.68332e-10	9.77383	37.4	85.3	94.9		213.9	212	187.6	-2.81939	-1.49538	9.77383
BAE73533	SG0258	tRNA nucleotidyl transferase	251.7	286.7	0.877921		0.151916	0.224177	0.649409	222.1	274.5	258.5		302	308.1	250	-1.13905	-0.187837	0.649409
BAE73534	SG0259	conserved hypothetical protein	448.633	327.067	1.37169		1.28182e-05	4.44837e-05	4.3518	406.8	494.7	444.4		326.2	338.2	316.8	1.37169	0.455952	4.3518
BAE73535	SG0260	glutamate-ammonia-ligase adenylyltransferase	219.267	276.067	0.794253		0.00129451	0.00320253	2.49451	240.2	210.3	207.3		279.4	298.2	250.6	-1.25905	-0.33233	2.49451
BAE73536	SG0261	ADP-heptose synthase	365.2	506.933	0.72041		6.99514e-06	2.51067e-05	4.60021	337.3	390.2	368.1		525.9	540.1	454.8	-1.3881	-0.473109	4.60021
BAE73537	SG0262	conserved hypothetical protein	313.567	296.733	1.05673		0.290638	0.383856	0.415831	297.5	320.1	323.1		311.4	272.7	306.1	1.05673	0.0796052	0.415831
BAE73538	SG0263	3,4-dihydroxy-2-butanone 4-phosphate synthase"	680.533	790.1	0.861326		0.301362	0.395941	0.40237	520.4	792.3	728.9		873.1	837.5	659.7	-1.161	-0.215369	0.40237
BAE73539	SG0264	conserved hypothetical protein	940.467	802.633	1.17173		0.0185849	0.0353169	1.45202	844.2	954.7	1022.5		804.1	843.7	760.1	1.17173	0.228636	1.45202
BAE73540	SG0265	conserved hypothetical protein	2229.3	1910.33	1.16697		0.0389823	0.0676875	1.16949	2466.2	2128.8	2092.9		2090.8	1875.6	1764.6	1.16697	0.222766	1.16949
BAE73541	SG0266	outer membrane protein TolC precursor	590.433	611.367	0.96576		0.282731	0.376576	0.424147	596.7	578	596.6		609.2	612.9	612	-1.03545	-0.0502637	0.424147
BAE73542	SG0267	putative ADP-ribose pyrophosphatase	327.833	257.467	1.2733		6.57567e-06	2.38736e-05	4.62208	350.6	325.5	307.4		260.8	260.9	250.7	1.2733	0.348577	4.62208
BAE73543	SG0268	conserved hypothetical protein	441	209.4	2.10602		3.99937e-09	2.43642e-08	7.61325	517.7	411.1	394.2		206.5	211.7	210	2.10602	1.07452	7.61325
BAE73544	SG0269	conserved hypothetical protein	949.133	876.633	1.0827		0.249953	0.337647	0.471537	1012.6	957.6	877.2		946.5	894.5	788.9	1.0827	0.114637	0.471537
BAE73545	SG0270	conserved hypothetical protein	240.067	228.333	1.05139		0.412637	0.513958	0.289072	230.8	247.4	242		236.8	240.9	207.3	1.05139	0.0722936	0.289072
BAE73546	SG0271	topoisomerase IV subunit B	471.867	562.167	0.839371		0.138428	0.206453	0.685179	353.3	522	540.3		545.5	582.2	558.8	-1.19137	-0.252619	0.685179
BAE73547	SG0272	putative sugar aldolase	57.4667	109.433	0.525129		2.97584e-12	2.60879e-11	10.5836	52.6	60.8	59		109.2	114.1	105	-1.90429	-0.929255	10.5836
BAE73548	SG0273	putative dioxygenase	69.9	63.3	1.10427		0.327371	0.422826	0.373838	67.9	74.4	67.4		64	66.8	59.1	1.10427	0.143087	0.373838
BAE73549	SG0274	conserved hypothetical protein	430.267	213.233	2.01782		2.62188e-11	2.10084e-10	9.67761	434.3	457.3	399.2		183.2	186.5	270	2.01782	1.0128	9.67761
BAE73550	SG0275	DNA topoisomerase IV subunit A	316.767	334.333	0.947458		0.368861	0.470375	0.327556	291.9	331.4	327		357.3	339.7	306	-1.05546	-0.0778667	0.327556
BAE73551	SG0276	1-acyl-glycerol-3-phosphate acyltransferase	272.1	275.9	0.986227		0.771027	0.838333	0.0765834	251.6	280.8	283.9		277.3	285.8	264.6	-1.01397	-0.0200085	0.0765834
BAE73552	SG0277	putative cell division protein	286.233	435.133	0.657806		2.09228e-07	9.69462e-07	6.01347	302.9	289.3	266.5		484.7	425.2	395.5	-1.5202	-0.604266	6.01347
BAE73553	SG0278	putative 2,5-diketo-D-gluconate reductase A"	462.1	268.967	1.71806		4.51999e-35	1.03384e-33	32.9855	459	464.5	462.8		255.9	267	284	1.71806	0.780778	32.9855
BAE73554	SG0279	conserved hypothetical protei	269	239.967	1.12099		0.0639274	0.104307	0.981687	249.4	283.1	274.5		217.4	256.8	245.7	1.12099	0.164772	0.981687
BAE73555	SG0280	cystathionine beta-lyase	189	156	1.21154		0.00391771	0.00880086	2.05548	172.2	201.9	192.9		156.2	151.6	160.2	1.21154	0.27684	2.05548
BAE73556	SG0281	biopolymer transport protein	132.967	162.9	0.816247		0.0463831	0.078798	1.10348	110.9	131.5	156.5		154.3	177.1	157.3	-1.22512	-0.292922	1.10348
BAE73557	SG0282	biopolymer transport protein	164.733	114.433	1.43956		0.0152433	0.0297765	1.52613	131.3	182.2	180.7		90.5	122.5	130.3	1.43956	0.525625	1.52613
BAE73558	SG0283	putative oxidoreductase	3.63333	2.66667	1.3625		0.505031	0.603638	0.219223	3.7	3.7	3.5		3.3	1.7	3	1.3625	0.446256	0.219223
BAE73559	SG0284	N-acylhomoserine lactone synthase	10.8333	5.36667	2.01863		0.0187928	0.0356582	1.44784	13.8	9.1	9.6		5.1	5	6	2.01863	1.01338	1.44784
BAE73560	SG0285	transcriptional activator protein	21.8333	6.83333	3.19512		2.90822e-05	9.62775e-05	4.01648	24.2	18.5	22.8		3.4	5.7	11.4	3.19512	1.67587	4.01648
BAE73561	SG0286	hypothetical protein	144.533	240.367	0.601304		7.1903e-10	4.78593e-09	8.32003	119.2	158.8	155.6		233.9	252.1	235.1	-1.66305	-0.733835	8.32003
BAE73562	SG0287	transposase	72.5667	62.5333	1.16045		0.215825	0.299512	0.523585	81.3	66.8	69.6		52.8	60	74.8	1.16045	0.214682	0.523585
BAE73563	SG0288	putative branched-chain amino acid ABC transporter periplasmic component	6.96667	5.13333	1.35714		0.362812	0.463368	0.334074	6.8	8	6.1		5.4	5.2	4.8	1.35714	0.440573	0.334074
BAE73564	SG0289	putative branched-chain amino acid ABC transporter ATP-binding component	5.76667	7.06667	0.816038		0.527668	0.62712	0.202649	7.3	5	5		6.4	7.3	7.5	-1.22543	-0.293292	0.202649
BAE73565	SG0290	putative glycosyltransferase	393.3	732.533	0.536904		7.10543e-15	9.16782e-14	13.0377	422	366.9	391		765.3	777.1	655.2	-1.86253	-0.897264	13.0377
BAE73566	SG0291	conserved hypothetical protein	151.7	443.467	0.342078		0	0	#NUM!	119.4	159.7	176		432.5	498.7	399.2	-2.92331	-1.5476	#NUM!
BAE73567	SG0292	putative sulfate/molybdate ABC transporter permease component	40.5	79.4333	0.509862		2.25304e-07	1.03632e-06	5.98451	36.5	43.8	41.2		72.4	92.4	73.5	-1.96132	-0.971823	5.98451
BAE73568	SG0293	conserved hypothetical protein	5.96667	2.9	2.05747		0.0747637	0.120118	0.920391	8.3	5.2	4.4		3.2	2.3	3.2	2.05747	1.04087	0.920391
BAE73569	SG0294	hypothetical protein	22.4333	22.8	0.983918		0.919416	0.955099	0.0199514	24.6	21.4	21.3		23.2	23.5	21.7	-1.01634	-0.0233898	0.0199514
BAE73570	SG0295	putative diacylglycerol kinase	29.6667	54.8	0.541363		2.09504e-06	8.23611e-06	5.08428	28.5	29.5	31		55.1	55.3	54	-1.84719	-0.885333	5.08428
BAE73571	SG0296	transposase	51.9333	70.5667	0.735947		0.0112308	0.0227693	1.64265	54.4	53	48.4		82.7	64.9	64.1	-1.35879	-0.442326	1.64265
BAE73572	SG0297	hypothetical phage protein	183	77.9	2.34917		9.23049e-09	5.25428e-08	7.27949	201.9	168.2	178.9		54.2	72.2	107.3	2.34917	1.23215	7.27949
BAE73573	SG0298	hypothetical phage protein	18.4667	16.5667	1.11469		0.581543	0.673957	0.171368	18	19	18.4		16	17.1	16.6	1.11469	0.15664	0.171368
BAE73574	SG0299	bactoprenol glucosyl transferase	27.4	11.4333	2.3965		0.000869101	0.00221098	2.65542	23.9	27.2	31.1		6.5	9	18.8	2.3965	1.26093	2.65542
BAE73575	SG0300	putative transcriptional regulator	317.267	214.867	1.47657		0.000639872	0.00168226	2.77411	372.4	304.4	275		224.3	207.6	212.7	1.47657	0.562254	2.77411
BAE73576	SG0301	thiol-disulfide interchange protein	92.0333	132.333	0.695466		2.92631e-06	1.12406e-05	4.94921	82.9	95.9	97.3		130.3	143.7	123	-1.43788	-0.523948	4.94921
BAE73577	SG0302	putative cation tolerance protein	189.167	186.467	1.01448		0.823528	0.878937	0.0560422	204.3	184.7	178.5		191.7	188.7	179	1.01448	0.0207401	0.0560422
BAE73578	SG0303	putative aspartate ammonia-lyase	242.967	96.8333	2.50912		3.23196e-18	5.2462e-17	16.2802	269.7	244.3	214.9		96	95	99.5	2.50912	1.32718	16.2802
BAE73579	SG0304	phage suppressor of F exclusion	121.3	202.267	0.599703		8.21565e-15	1.04397e-13	12.9813	112.2	117.9	133.8		213.7	201	192.1	-1.66749	-0.737679	12.9813
BAE73580	SG0305	chaperonin GroES	7180.83	11503.8	0.624214		0.00063762	0.00167809	2.77519	7530.7	6901.5	7110.3		13878	9591.2	11042.2	-1.60201	-0.679887	2.77519
BAE73581	SG0306	chaperonin GroEL	9922.9	15648.5	0.634112		0.00459255	0.0101358	1.99414	10243.4	9592.9	9932.4		19609.4	14185.8	13150.3	-1.57701	-0.657191	1.99414
BAE73582	SG0307	conserved hypothetical protein	424.3	281.367	1.508		2.79353e-20	4.98477e-19	18.3024	400.2	435.8	436.9		273	270.9	300.2	1.508	0.592633	18.3024
BAE73583	SG0308	conserved hypothetical protein	137.967	177.567	0.776985		0.00845236	0.0176923	1.75222	112.5	154.6	146.8		180.4	183.5	168.8	-1.28703	-0.364041	1.75222
BAE73584	SG0309	elongation factor P	1001.3	1296.97	0.772032		0.0128856	0.0258122	1.58817	784.6	1070.2	1149.1		1251.6	1249.5	1389.8	-1.29528	-0.373267	1.58817
BAE73585	SG0310	lysyl-tRNA synthase	84.2333	96.6	0.871981		0.1082	0.166603	0.778316	82.1	84.7	85.9		89.6	106.3	93.9	-1.14681	-0.197632	0.778316
BAE73586	SG0311	putative periplasmic binding protein	134.633	127.433	1.0565		0.449551	0.549359	0.260144	126.8	137.6	139.5		119.7	135.9	126.7	1.0565	0.0792929	0.260144
BAE73587	SG0312	phosphatidylserine decarboxylase	442.6	506.9	0.873151		0.00255243	0.00597943	2.22334	446.7	448.3	432.8		528.7	518.8	473.2	-1.14528	-0.195698	2.22334
BAE73588	SG0313	conserved hypothetical protein	188.567	235.933	0.799237		0.000453118	0.001218	2.91435	191.9	190.6	183.2		225.7	257.5	224.6	-1.25119	-0.323305	2.91435
BAE73589	SG0314	putative oligoribonuclease	373.767	301.533	1.23955		1.83981e-06	7.26683e-06	5.13866	359.9	393.4	368		282	306.2	316.4	1.23955	0.30982	5.13866
BAE73590	SG0315	hypothetical protein	64.1667	43.4333	1.47736		0.144833	0.214478	0.668617	84.4	54.7	53.4		28.6	38.9	62.8	1.47736	0.563021	0.668617
BAE73591	SG0316	hypothetical protein	99.7	72.4333	1.37644		0.000334046	0.000920547	3.03595	97.1	102.1	99.9		73.7	76.3	67.3	1.37644	0.46094	3.03595
BAE73592	SG0317	conserved hypothetical protein	88.1	53.3667	1.65084		4.457e-07	1.93009e-06	5.71442	90.3	87.3	86.7		54.1	54	52	1.65084	0.723203	5.71442
BAE73593	SG0318	hypothetical protein	64.2333	43.0333	1.49264		0.00115138	0.00288247	2.54024	74.8	58.3	59.6		45.8	44.7	38.6	1.49264	0.577868	2.54024
BAE73594	SG0319	hypothetical protein	72.2667	84.7333	0.852872		0.234904	0.32138	0.492981	76.6	69.8	70.4		100.6	85.1	68.5	-1.17251	-0.229599	0.492981
BAE73595	SG0320	hypothetical protein	67.5667	83.6667	0.80757		0.0225021	0.0418751	1.37804	73.7	65.2	63.8		87	88.6	75.4	-1.23828	-0.308341	1.37804
BAE73596	SG0321	hypothetical protein	12.0667	25.6333	0.470741		0.00012858	0.000383302	3.41646	11.1	12.1	13		22.3	25.6	29	-2.12431	-1.08699	3.41646
BAE73597	SG0322	conserved hypothetical protein	7.43333	9.63333	0.771626		0.367243	0.468552	0.329243	7.2	5.7	9.4		6.3	9.8	12.8	-1.29596	-0.374026	0.329243
BAE73598	SG0323	conserved hypothetical protein	40.1667	81.9667	0.490037		5.27423e-11	4.0212e-10	9.39564	39.8	39.1	41.6		84	86.6	75.3	-2.04066	-1.02904	9.39564
BAE73599	SG0324	conserved hypothetical protein	6.93333	4.56667	1.51825		0.227885	0.313311	0.504024	7	7.2	6.6		4.2	5	4.5	1.51825	0.602408	0.504024
BAE73600	SG0325	hypothetical protein	2	1.7	1.17647		0.788322	0.85345	0.0688221	2.3	1.7	2		1.3	1.9	1.9	1.17647	0.234465	0.0688221
BAE73601	SG0326	hypothetical protein	4.5	1.9	2.36842		0.126624	0.190884	0.71923	7.5	2.8	3.2		1.1	2.1	2.5	2.36842	1.24393	0.71923
BAE73602	SG0327	potassium-transporting ATPase C chain	24.2	38.5	0.628571		0.00169653	0.00406907	2.3905	22.9	24.1	25.6		38.9	43.9	32.7	-1.59091	-0.669851	2.3905
BAE73603	SG0328	KDP operon transcriptional regulatory protein	36.9667	39.5	0.935865		0.610427	0.698424	0.155881	32.4	40.1	38.4		38.7	41.6	38.2	-1.06853	-0.0956277	0.155881
BAE73604	SG0329	conserved hypothetical protein	6.93333	11.7333	0.590909		0.0542477	0.0904487	1.0436	5.9	6.5	8.4		12.6	9.4	13.2	-1.69231	-0.758992	1.0436
BAE73605	SG0330	GDP-L-fucose-synthase	6.73333	6.93333	0.971154		0.922251	0.95686	0.0191518	7.2	6.8	6.2		7.1	7.3	6.4	-1.0297	-0.0422282	0.0191518
BAE73606	SG0331	putative GDP-mannose dehydratase	61.0333	29.6	2.06194		0.0241362	0.0445211	1.35143	35.1	75	73		20.9	29.5	38.4	2.06194	1.044	1.35143
BAE73607	SG0332	conserved hypothetical protein	23.2667	32.4667	0.716632		0.0483589	0.0815489	1.08858	25	23.6	21.2		39.3	31.7	26.4	-1.39542	-0.480695	1.08858
BAE73608	SG0333	conserved hypothetical protein	220.133	196.967	1.11762		0.236486	0.322882	0.490957	192.5	231.1	236.8		183.3	223.1	184.5	1.11762	0.160426	0.490957
BAE73609	SG0334	N-acetylmuramoyl-l-alanine amidase II	895.767	1376.87	0.650583		6.89848e-09	4.04582e-08	7.39299	773.5	984.5	929.3		1374.8	1464.1	1291.7	-1.53708	-0.620194	7.39299
BAE73610	SG0335	DNA mismatch repair protein	605.5	465.7	1.30019		1.71048e-13	1.82354e-12	11.7391	612.5	611.8	592.2		464.9	486.9	445.3	1.30019	0.378726	11.7391
BAE73611	SG0336	tRNA delta(2)-isopentenylpyrophosphate transferase	1171.57	1133.77	1.03334		0.593564	0.684735	0.164478	1176.3	1088.2	1250.2		1158.2	1200.2	1042.9	1.03334	0.0473153	0.164478
BAE73612	SG0337	host factor-I protein (HF-I)	1785.43	968.367	1.84376		6.40112e-22	1.21092e-20	19.9169	1941.4	1714.2	1700.7		941.3	920.9	1042.9	1.84376	0.882649	19.9169
BAE73613	SG0338	GTP-binding protein	707.3	794.233	0.890544		0.143881	0.213446	0.670713	644	716.8	761.1		759.7	887.6	735.4	-1.12291	-0.167241	0.670713
BAE73614	SG0339	conserved hypothetical protein	759.033	804.6	0.943367		0.475051	0.572977	0.241863	646.8	802.9	827.4		781.9	863.2	768.7	-1.06003	-0.0841085	0.241863
BAE73615	SG0340	conserved hypothetical protein	823.533	645.333	1.27614		1.79102e-06	7.09063e-06	5.14932	756.3	850.4	863.9		618.7	667.3	650	1.27614	0.351782	5.14932
BAE73616	SG0341	conserved hypothetical protein	39.6	70.4667	0.561968		0.000112763	0.000340182	3.46829	28	49.9	40.9		72.1	71.9	67.4	-1.77946	-0.831441	3.46829
BAE73617	SG0342	adenylosuccinate synthase	2730.47	3644.27	0.74925		0.0258182	0.0472769	1.32535	1997.3	3176.6	3017.5		3771.1	3849.1	3312.6	-1.33467	-0.416481	1.32535
BAE73618	SG0343	ribonuclease R (RNase R)	656.233	911.2	0.720186		2.9946e-05	9.88768e-05	4.00491	562.8	698.2	707.7		956.9	939.2	837.5	-1.38853	-0.473559	4.00491
BAE73619	SG0344	conserved hypothetical protein	337.5	582.167	0.579731		7.03079e-08	3.50287e-07	6.45558	296.9	355	360.6		580.8	650.3	515.4	-1.72494	-0.786545	6.45558
BAE73620	SG0345	30S ribosomal protein S6	2373.07	2766.43	0.857807		0.0728689	0.1176	0.929593	2311.4	2432.2	2375.6		2511.4	3185.4	2602.5	-1.16576	-0.221275	0.929593
BAE73621	SG0346	primosomal replication protein N	1912.83	5014.17	0.381486		7.53798e-08	3.73338e-07	6.4279	1812.2	2001.9	1924.4		4976.9	6000.1	4065.5	-2.62133	-1.3903	6.4279
BAE73622	SG0347	30S ribosomal protein S18	2664.37	1555.73	1.71261		1.32321e-32	2.99927e-31	30.523	2687.2	2747.2	2558.7		1518.7	1441.5	1707	1.71261	0.776198	30.523
BAE73623	SG0348	50S ribosomal protein L9	2537.8	2285.37	1.11046		4.20383e-10	2.90572e-09	8.53675	2576	2506.2	2531.2		2255.7	2284.4	2316	1.11046	0.151153	8.53675
BAE73624	SG0349	FKBP-type peptidyl-prolyl cis-trans isomerase	124.933	278.633	0.448379		1.33088e-08	7.42458e-08	7.12933	82.8	138.8	153.2		284.1	303	248.8	-2.23026	-1.15721	7.12933
BAE73625	SG0350	inositol monophosphatase family protein	175.067	257.633	0.679519		5.15955e-05	0.000164114	3.78485	170.3	173.8	181.1		287.8	261.3	223.8	-1.47163	-0.557415	3.78485
BAE73626	SG0351	conserved hypothetical protein	697.067	327.433	2.12888		9.48333e-14	1.07478e-12	11.9687	768.6	628.7	693.9		281.8	316.1	384.4	2.12888	1.0901	11.9687
BAE73627	SG0352	conserved hypothetical protein	688.833	618.5	1.11372		0.0126955	0.025472	1.59394	679.6	705	681.9		571.1	638.5	645.9	1.11372	0.155381	1.59394
BAE73628	SG0353	conserved hypothetical protein	125.733	131.4	0.956875		0.564983	0.659322	0.180902	110.7	131.1	135.4		138.3	134.6	121.3	-1.04507	-0.0635981	0.180902
BAE73629	SG0354	conserved hypothetical protein	586.733	672.567	0.872379		0.236672	0.322921	0.490904	446.6	678	635.6		674.5	689.6	653.6	-1.14629	-0.196972	0.490904
BAE73630	SG0355	inorganic pyrophosphatase	949.933	553.033	1.71768		5.11153e-24	1.03715e-22	21.9842	952	1010.5	887.3		573.6	521.6	563.9	1.71768	0.78046	21.9842
BAE73631	SG0356	fructose-1,6-bisphosphatase"	125.133	117	1.06952		0.540806	0.639401	0.194227	146.1	110.8	118.5		132.2	109.1	109.7	1.06952	0.0969576	0.194227
BAE73632	SG0357	UDP-N-acetylmuramate	224.9	225.1	0.999112		0.981062	1	0	255.6	212.2	206.9		239.4	227.6	208.3	-1.00089	-0.0012824	0
BAE73633	SG0358	conserved hypothetical protein	470.533	441.6	1.06552		0.101212	0.157094	0.80384	460.8	469.8	481		427.2	432.9	464.7	1.06552	0.0915568	0.80384
BAE73634	SG0359	arginine repressor	4196.23	3086.87	1.35938		0.0105668	0.0215972	1.6656	3987.8	4269.3	4331.6		2320.7	3745.1	3194.8	1.35938	0.442952	1.6656
BAE73635	SG0360	conserved hypothetical protein	1752.8	1343.4	1.30475		0.0341437	0.0603693	1.21918	1436.9	1758.6	2062.9		1217.1	1362	1451.1	1.30475	0.383772	1.21918
BAE73636	SG0361	conserved hypothetical protein	483.267	785.433	0.615287		0	0	#NUM!	442.4	511.3	496.1		768.4	839.2	748.7	-1.62526	-0.700669	#NUM!
BAE73637	SG0362	octaprenyl-diphosphate synthase	293.933	292.933	1.00341		0.963147	0.986531	0.00588906	275.7	316.4	289.7		286.4	299.9	292.5	1.00341	0.00491661	0.00588906
BAE73638	SG0363	50S ribosomal protein L21	1341.8	2615.9	0.51294		1.22125e-14	1.53633e-13	12.8135	1185.3	1500.3	1339.8		2345	2686.1	2816.6	-1.94955	-0.963138	12.8135
BAE73639	SG0364	50S ribosomal protein L27	1924.03	2359.6	0.815407		0.0371467	0.0649937	1.18713	1706.5	2156.9	1908.7		2031.5	2520	2527.3	-1.22638	-0.294409	1.18713
BAE73640	SG0365	conserved hypothetical protein	81.6667	243.867	0.334882		5.10703e-15	6.79856e-14	13.1676	81.4	83.8	79.8		204	267.6	260	-2.98612	-1.57827	13.1676
BAE73641	SG0366	putative GTP-binding protein	154.867	226.567	0.683537		1.79927e-10	1.3046e-09	8.88452	163.1	148.7	152.8		224.7	234.7	220.3	-1.46298	-0.548909	8.88452
BAE73642	SG0367	hypothetical protein	34.5333	35.7	0.96732		0.801656	0.86232	0.0643317	38	33.8	31.8		34	40.5	32.6	-1.03378	-0.0479345	0.0643317
BAE73643	SG0368	transcription elongation factor	2246.57	842.033	2.66803		6.41296e-68	1.75381e-66	65.756	2382.4	2249.8	2107.5		844.2	812	869.9	2.66803	1.41577	65.756
BAE73644	SG0369	conserved hypothetical protein	911.233	780.833	1.167		0.238853	0.325368	0.487625	731.1	964.6	1038		681.5	768	893	1.167	0.222806	0.487625
BAE73645	SG0370	cell division protein	692.333	714.067	0.969564		0.593406	0.684735	0.164478	646.5	699.3	731.2		780.9	673.7	687.6	-1.03139	-0.044592	0.164478
BAE73646	SG0371	cell division protein	897.133	1029.8	0.871172		8.59467e-05	0.000264032	3.57834	861.3	901.7	928.4		1080.8	1019.6	989	-1.14788	-0.19897	3.57834
BAE73647	SG0372	dihydropteroate synthase	279.967	212.7	1.31625		1.71167e-07	8.03464e-07	6.09503	290	280.7	269.2		209.5	226.5	202.1	1.31625	0.396435	6.09503
BAE73648	SG0373	phosphoglucomutase/phosphomannomutase MrsA	301.167	353.1	0.852922		0.0042122	0.00941199	2.02632	291.1	309.3	303.1		378.7	353.6	327	-1.17244	-0.229515	2.02632
BAE73649	SG0374	protein-export protein SecG	541.2	2072.03	0.261193		1.45044e-09	9.39043e-09	8.02731	329.4	618.4	675.8		1644.2	2418.7	2153.2	-3.82859	-1.93681	8.02731
BAE73650	SG0375	conserved hypothetical protein	478.767	553.367	0.865189		0.104309	0.161206	0.79262	444	501.5	490.8		468.2	585.4	606.5	-1.15582	-0.208913	0.79262
BAE73651	SG0376	transcription pausing L factor	608.067	549.467	1.10665		0.00310489	0.00713415	2.14666	590.8	607	626.4		548.4	552.4	547.6	1.10665	0.146198	2.14666
BAE73652	SG0377	translation initiation factor IF-2	713.5	762.967	0.935165		0.272401	0.364554	0.438238	701	704.3	735.2		835.8	762.4	690.7	-1.06933	-0.0967066	0.438238
BAE73653	SG0378	ribosome-binding factor A	640.767	394.4	1.62466		3.87549e-05	0.000126029	3.89953	744.4	633.6	544.3		425.8	378.9	378.5	1.62466	0.70014	3.89953
BAE73654	SG0379	tRNA pseudouridine synthase B	458.933	625.1	0.734176		4.56593e-06	1.69688e-05	4.77035	467	475.7	434.1		660.9	654.5	559.9	-1.36207	-0.445802	4.77035
BAE73655	SG0380	30S ribosomal protein S15	2270.03	3119.1	0.727785		0.00217757	0.00513956	2.28907	2167.7	2343.9	2298.5		2787.2	2890.8	3679.3	-1.37403	-0.458416	2.28907
BAE73656	SG0381	polyribonucleotide nucleotidyltransferase	974.8	1432.93	0.680283		6.21812e-10	4.1831e-09	8.3785	857.3	1039.9	1027.2		1461.4	1485.6	1351.8	-1.46998	-0.555793	8.3785
BAE73657	SG0382	conserved hypothetical protein	1424.47	1103.03	1.29141		0.000812693	0.0020801	2.68192	1261.4	1516.7	1495.3		1009.4	1120.3	1179.4	1.29141	0.368945	2.68192
BAE73658	SG0383	inducible ATP-independent RNA helicase	458.1	777.233	0.589398		1.7697e-13	1.87082e-12	11.728	428.2	475.1	471		712.4	848.9	770.4	-1.69665	-0.762685	11.728
BAE73659	SG0384	putative collagenase	21.7667	44.3667	0.490609		0.027064	0.0492714	1.30741	25.5	18.5	21.3		24.6	54.1	54.4	-2.03828	-1.02736	1.30741
BAE73660	SG0385	conserved hypothetical protein	783	729.567	1.07324		0.0243373	0.0448262	1.34847	773.6	768.7	806.7		762.9	718.3	707.5	1.07324	0.101972	1.34847
BAE73661	SG0386	putative acetyltransferase	413.4	557.5	0.741525		0.000128826	0.00038358	3.41614	382.2	413.3	444.7		532	620.7	519.8	-1.34857	-0.431433	3.41614
BAE73662	SG0387	conserved hypothetical protein	276.867	311.933	0.887583		0.119943	0.182233	0.739374	236.7	293.1	300.8		304.4	318.3	313.1	-1.12666	-0.172046	0.739374
BAE73663	SG0388	conserved hypothetical protein	400.333	98.6667	4.05743		0.000168067	0.000486601	3.31283	560.2	329.9	310.9		86.8	98.9	110.3	4.05743	2.02057	3.31283
BAE73664	SG0389	ribosomal RNA small subunit methyltransferase C	103.933	133.367	0.779305		0.000890623	0.00226344	2.64523	93.7	111.8	106.3		125.3	142.8	132	-1.28319	-0.35974	2.64523
BAE73665	SG0390	DNA polymerase III psi subunit	625.867	1443.57	0.433556		4.97629e-11	3.80557e-10	9.41958	587.6	676.9	613.1		1491.1	1618.7	1220.9	-2.30651	-1.20571	9.41958
BAE73666	SG0391	ribosomal-protein-alanine acetyltransferase	272.1	333.367	0.816218		0.00341705	0.0077874	2.10861	275.1	279.5	261.7		298.3	361.4	340.4	-1.22516	-0.292973	2.10861
BAE73667	SG0392	peptide chain release factor RF-3	280.667	251.633	1.11538		0.191083	0.269876	0.568835	240.9	299.2	301.9		246	263.6	245.3	1.11538	0.157535	0.568835
BAE73668	SG0393	conserved hypothetical protein	63.0667	76.8333	0.820824		0.0433082	0.0741752	1.12974	59.8	66.3	63.1		72.9	71.3	86.3	-1.21829	-0.284855	1.12974
BAE73669	SG0394	deoxyribose-phosphate aldolase	320.7	366.067	0.87607		0.0930932	0.145119	0.838275	323.4	325.9	312.8		391.9	389	317.3	-1.14146	-0.190882	0.838275
BAE73670	SG0395	thymidine phosphorylase	369.833	550.567	0.671732		1.60867e-05	5.50669e-05	4.25911	351.7	371.6	386.2		576.6	601.3	473.8	-1.48869	-0.574042	4.25911
BAE73671	SG0396	phosphopentomutase	515.7	524.967	0.982348		0.843902	0.895834	0.0477725	546.5	497.5	503.1		601.5	534.5	438.9	-1.01797	-0.0256938	0.0477725
BAE73672	SG0397	conserved hypothetical protein	247.533	331.233	0.747308		1.45559e-09	9.39043e-09	8.02731	242.2	253.1	247.3		328.6	345.8	319.3	-1.33814	-0.420225	8.02731
BAE73673	SG0398	phosphoserine phosphatase	389.5	461.067	0.84478		0.00570907	0.012298	1.91017	350.2	409	409.3		479.5	475.2	428.5	-1.18374	-0.243352	1.91017
BAE73674	SG0399	putative ATP-dependent protease	237.967	310.233	0.767057		0.00315781	0.00724252	2.14011	210	243.8	260.1		302.7	346.1	281.9	-1.30368	-0.382594	2.14011
BAE73675	SG0400	putative ABC transporter ATP-binding component	767.6	638.433	1.20232		0.000443932	0.00119586	2.92232	786.8	773.1	742.9		687.1	649.2	579	1.20232	0.265819	2.92232
BAE73676	SG0401	tryptophan operon repressor	109.667	194.867	0.562778		1.33158e-06	5.42989e-06	5.26521	105.2	119.3	104.5		199.3	220.3	165	-1.7769	-0.829362	5.26521
BAE73677	SG0402	right origin-binding protein	173.767	298	0.58311		0	0	#NUM!	156.3	187.9	177.1		315.5	289.2	289.3	-1.71494	-0.778161	#NUM!
BAE73678	SG0403	aerobic respiration control protein	4969.57	4252.83	1.16853		0.0220733	0.0411991	1.38511	4524.8	5351	5032.9		3862.8	4426.3	4469.4	1.16853	0.224696	1.38511
BAE73679	SG0404	aspartokinase I ThrA	431.133	200.933	2.14565		3.2292e-05	0.00010579	3.97556	540.9	381.8	370.7		205.1	206.2	191.5	2.14565	1.10142	3.97556
BAE73680	SG0405	homoserine kinase ThrB	289.633	195.167	1.48403		0.0013052	0.00322581	2.49136	345.4	261.9	261.6		205.4	203.7	176.4	1.48403	0.569521	2.49136
BAE73681	SG0406	threonine synthase ThrC	171.4	181.733	0.94314		0.414648	0.515952	0.287391	172.2	166.9	175.1		191.2	192.7	161.3	-1.06029	-0.084456	0.287391
BAE73682	SG0407	conserved hypothetical protein	332.467	268.9	1.2364		0.00932174	0.0193033	1.71437	374.4	325.8	297.2		280.1	264.1	262.5	1.2364	0.30614	1.71437
BAE73683	SG0408	alanine-sodium transport protein	227.933	340.167	0.670064		0.00300497	0.00692989	2.15927	280.6	214.6	188.6		390.3	327.2	303	-1.4924	-0.57763	2.15927
BAE73684	SG0409	chaperone protein DnaK	1841.63	3114.1	0.591385		0.018332	0.0348627	1.45764	2375.8	1561.4	1587.7		4047.4	2554.8	2740.1	-1.69094	-0.757829	1.45764
BAE73685	SG0410	chaperone protein DnaJ	452.633	730.467	0.61965		6.39846e-08	3.2005e-07	6.49478	410.3	428.8	518.8		806.9	701	683.5	-1.61382	-0.690476	6.49478
BAE73686	SG0411	sodium-hydrogen antiporter	317.933	664.933	0.478143		1.33227e-14	1.6594e-13	12.78	269	333	351.8		685.8	713.6	595.4	-2.09142	-1.06449	12.78
BAE73687	SG0412	30S ribosomal protein S20	2319.8	3118.23	0.743947		0.372162	0.473183	0.324971	1388.3	2652.9	2918.2		1836.7	3030.4	4487.6	-1.34418	-0.426728	0.324971
BAE73688	SG0413	riboflavin biosynthesis protein	412.933	977.133	0.422597		0	0	#NUM!	340	449.6	449.2		978.9	1052	900.5	-2.36632	-1.24265	#NUM!
BAE73689	SG0414	isoleucyl-tRNA synthase	349.733	571.967	0.611458		9.43851e-06	3.33529e-05	4.47687	320.9	359.2	369.1		658.5	561.5	495.9	-1.63544	-0.709676	4.47687
BAE73690	SG0415	prolipoprotein signal peptidase (SPase II)	326.4	462.867	0.705171		0.000178866	0.000515621	3.28767	282.6	344.5	352.1		517.3	450.5	420.8	-1.4181	-0.503956	3.28767
BAE73691	SG0416	FKBP-type peptidyl-prolyl cis-trans isomerase	856.5	1152.53	0.743146		0.0042975	0.0095686	2.01915	949.4	861.9	758.2		1289.4	1174.4	993.8	-1.34563	-0.428283	2.01915
BAE73692	SG0417	penicillin tolerance protein (lytB)	603.3	668.1	0.903009		0.149413	0.220612	0.656371	651.2	605.2	553.5		710	694.1	600.2	-1.10741	-0.147188	0.656371
BAE73693	SG0418	dihydrodipicolinate reductase	205.633	208.767	0.984991		0.850318	0.900674	0.0454323	174.6	223.2	219.1		213.5	214.4	198.4	-1.01524	-0.0218172	0.0454323
BAE73694	SG0419	carbamoyl-phosphate synthase small subunit	501.6	790.567	0.634482		0.000690217	0.00180144	2.74438	377	546.6	581.2		676	835.1	860.6	-1.57609	-0.65635	2.74438
BAE73695	SG0420	carbamoyl-phosphate synthase large subunit	401.033	569.2	0.704556		3.87852e-05	0.000126029	3.89953	329.5	424.3	449.3		605.5	553.5	548.6	-1.41933	-0.505214	3.89953
BAE73696	SG0421	dihydrofolate reductase	327	373.833	0.874721		0.322144	0.417576	0.379265	236	369.2	375.8		353.4	398.5	369.6	-1.14322	-0.193105	0.379265
BAE73697	SG0422	bis(5'-nucleosyl)-tetraphosphatase	261.8	221.5	1.18194		0.00454191	0.0100454	1.99803	241.6	280	263.8		217.2	235.6	211.7	1.18194	0.241158	1.99803
BAE73698	SG0423	conserved hypothetical protein	286.2	245	1.16816		0.0167647	0.0321985	1.49216	261.1	311.1	286.4		247.5	239.1	248.4	1.16816	0.224242	1.49216
BAE73699	SG0424	dimethyladenosine transferase	338.033	421.8	0.801407		0.000454232	0.00121969	2.91375	309.8	373.3	331		441.1	430.8	393.5	-1.24781	-0.319394	2.91375
BAE73700	SG0425	pyridoxal phosphate biosynthetic protein	286.033	364.533	0.784656		3.97482e-07	1.73022e-06	5.7619	266.2	303.9	288		382	366.6	345	-1.27444	-0.349867	5.7619
BAE73701	SG0426	survival protein SurA precursor	287.133	230.767	1.24426		1.94227e-05	6.5506e-05	4.18372	275.6	297.4	288.4		239.5	230.6	222.2	1.24426	0.315286	4.18372
BAE73702	SG0427	organic solvent tolerance protein	227.6	174.7	1.3028		0.00709374	0.0150234	1.82323	191.7	244.9	246.2		176.9	168.4	178.8	1.3028	0.381621	1.82323
BAE73703	SG0428	DnaJ-like protein	218.233	252.2	0.865319		0.201985	0.282959	0.548277	171.9	224.5	258.3		236.3	266.4	253.9	-1.15564	-0.208697	0.548277
BAE73704	SG0429	ribosomal large subunit pseudouridine synthase A	149.367	177.833	0.839925		0.00938248	0.0193812	1.71262	134.6	156.1	157.4		184.3	187.5	161.7	-1.19058	-0.251668	1.71262
BAE73705	SG0430	RNA polymerase associated helicase	87.9	155.733	0.564426		4.57412e-14	5.30345e-13	12.2754	83.7	91.5	88.5		158	164.4	144.8	-1.77171	-0.825143	12.2754
BAE73706	SG0431	thiamine ABC transporter ATP-binding component	25.3667	46.3333	0.547482		1.72761e-05	5.87388e-05	4.23107	23.8	27.9	24.4		53.5	45.4	40.1	-1.82654	-0.869117	4.23107
BAE73707	SG0432	thiamine ABC transporter permease component	21.6	55	0.392727		3.62583e-11	2.84193e-10	9.54639	21.4	21.8	21.6		57.8	57	50.2	-2.5463	-1.3484	9.54639
BAE73708	SG0433	thiamine ABC transporter periplasmic component	80.1333	119	0.673389		1.70851e-06	6.80161e-06	5.16739	77.2	82.9	80.3		126.5	122.2	108.3	-1.48502	-0.570487	5.16739
BAE73709	SG0434	3-isopropylmalate dehydratase small subunit	560.5	218.967	2.55975		1.40193e-06	5.67084e-06	5.24635	661.8	454.1	565.6		146.2	233.8	276.9	2.55975	1.356	5.24635
BAE73710	SG0435	3-isopropylmalate dehydratase large subunit	658.567	283.5	2.32299		0.000188256	0.000540907	3.26688	836.4	540.9	598.4		194.5	325.2	330.8	2.32299	1.21598	3.26688
BAE73711	SG0436	3-isopropylmalate dehydrogenase	580	274.1	2.11602		0.00128717	0.00319066	2.49612	756.8	485.2	498		204.1	317.3	300.9	2.11602	1.08135	2.49612
BAE73712	SG0437	2-isopropylmalate synthase	765.867	150.533	5.08769		3.7573e-06	1.42156e-05	4.84723	1029.2	659.2	609.2		117	167	167.6	5.08769	2.34701	4.84723
BAE73713	SG0438	fructose operon repressor	768.367	608.5	1.26272		0.205713	0.287541	0.5413	1002.6	671	631.5		587.5	692	546	1.26272	0.336538	0.5413
BAE73714	SG0439	conserved hypothetical protein	49.3	47.6333	1.03499		0.776062	0.842352	0.0745062	54.3	44.8	48.8		55.1	43	44.8	1.03499	0.0496161	0.0745062
BAE73715	SG0440	conserved hypothetical protein	994.233	1075.13	0.924754		0.635718	0.717249	0.14433	655.9	1121.6	1205.2		1115.7	1047.6	1062.1	-1.08137	-0.112859	0.14433
BAE73716	SG0441	conserved hypothetical protein	1097.6	1487.57	0.737849		0.0029727	0.00687436	2.16277	896.1	1149.4	1247.3		1636.4	1451.6	1374.7	-1.35529	-0.438602	2.16277
BAE73717	SG0442	cell division protein FtsL	468.1	458.867	1.02012		0.761546	0.829795	0.0810292	416.6	489.7	498		456.4	479.3	440.9	1.02012	0.0287418	0.0810292
BAE73718	SG0443	penicillin-binding protein 3	628.833	697.7	0.901295		0.288307	0.381981	0.417959	504.3	673.8	708.4		674.2	729	689.9	-1.10951	-0.149929	0.417959
BAE73719	SG0444	UDP-N-acetylmuramoylalanyl-D-glutamate-2,6-diaminopimelate ligase"	861.5	989.967	0.870231		0.0872049	0.136958	0.863411	740.8	903.7	940		1031.3	1031.8	906.8	-1.14912	-0.200529	0.863411
BAE73720	SG0445	UDP-N-acetylmuramoylalanyl-D-glutamyl-2,6-diaminopimelate-D-alanyl-D-alanyl ligase"	824.367	1129.53	0.729829		0.00156804	0.00379709	2.42055	755.9	870.1	847.1		1251.9	1177	959.7	-1.37018	-0.454369	2.42055
BAE73721	SG0446	phospho-N-acetylmuramoyl-pentapeptide-transferase	434.133	564.4	0.769194		0.00908086	0.0188978	1.72359	343.1	468.9	490.4		570.4	593.4	529.4	-1.30006	-0.37858	1.72359
BAE73722	SG0447	UDP-N-acetylmuramoylalanine-D-glutamate ligase	592.133	854	0.693365		0.000164132	0.000476853	3.32162	482.1	663.5	630.8		873.7	909.5	778.8	-1.44224	-0.528314	3.32162
BAE73723	SG0448	cell division protein FtsW	506.133	1050.67	0.481726		2.34744e-07	1.07777e-06	5.96747	343.5	560.9	614		1025.1	1168.9	958	-2.07587	-1.05372	5.96747
BAE73724	SG0449	UDP-N-acetylglucosamine	336.833	809.833	0.415929		2.39473e-07	1.09349e-06	5.96118	230.9	367	412.6		850.8	907.6	671.1	-2.40426	-1.26559	5.96118
BAE73725	SG0450	UDP-N-acetylmuramate-alanine ligase	540.667	518.133	1.04349		0.617864	0.704052	0.152395	468.8	576.2	577		561.9	515.5	477	1.04349	0.061416	0.152395
BAE73726	SG0451	cell division protein FtsQ	376.567	508.133	0.741078		0.000723797	0.00187546	2.72689	305.3	418.4	406		526.9	518.5	479	-1.34938	-0.432302	2.72689
BAE73727	SG0452	cell division protein FtsA	914.067	1007.83	0.906962		0.0909015	0.142409	0.846464	898.8	940.8	902.6		1083.2	1030.1	910.2	-1.10258	-0.140886	0.846464
BAE73728	SG0453	cell division protein FtsZ	2864.6	2715.9	1.05475		0.568826	0.662577	0.178763	3217.5	2718.2	2658.1		2979.7	2790.9	2377.1	1.05475	0.0769033	0.178763
BAE73729	SG0454	UDP-3-O-[3-hydroxymyristoyl] N-acetylglucosamine deacetylase	3506	2830.37	1.23871		0.0356302	0.0627332	1.2025	4058.5	3295.2	3164.3		3038.1	2921.1	2531.9	1.23871	0.308837	1.2025
BAE73730	SG0455	conserved hypothetical protein	844.233	1612.77	0.523469		0	0	#NUM!	865.6	880	787.1		1618	1687.1	1533.2	-1.91033	-0.933824	#NUM!
BAE73731	SG0456	conserved hypothetical protein	305.7	584.367	0.52313		6.22974e-09	3.6967e-08	7.43219	296.3	318.7	302.1		563.6	671.1	518.4	-1.91157	-0.934757	7.43219
BAE73732	SG0457	preprotein translocase SecA	275.467	318.633	0.864526		0.00408511	0.00914426	2.03885	258.2	278.8	289.4		324.6	334.9	296.4	-1.1567	-0.210019	2.03885
BAE73733	SG0458	mutator protein MutT	418.067	450	0.929037		0.12878	0.19367	0.712938	442.3	421.5	390.4		479.2	440.8	430	-1.07638	-0.106192	0.712938
BAE73734	SG0459	conserved hypothetical protein	402.733	229.433	1.75534		1.04942e-06	4.34266e-06	5.36224	466.5	393.7	348		226.4	229.1	232.8	1.75534	0.81175	5.36224
BAE73735	SG0460	conserved hypothetical protein	563.133	648.733	0.868051		7.46178e-05	0.00023149	3.63547	565.1	571.9	552.4		677.4	649.1	619.7	-1.15201	-0.204149	3.63547
BAE73736	SG0461	dephospho-CoA kinase	497.167	612.167	0.812143		4.44717e-06	1.65764e-05	4.78051	457.6	526.3	507.6		631	598.6	606.9	-1.23131	-0.300195	4.78051
BAE73737	SG0462	hypothetical protein	100.767	133.333	0.75575		0.0104933	0.0214675	1.66822	86.9	108.2	107.2		147.9	139.2	112.9	-1.32319	-0.404019	1.66822
BAE73738	SG0463	putative prelipin peptidase dependent protein	44.1	63.5667	0.69376		0.00276475	0.00644085	2.19106	37.3	52.9	42.1		58.8	69.9	62	-1.44142	-0.527492	2.19106
BAE73739	SG0464	quinolinate phosphoribosyltransferase	472.9	337.9	1.39953		5.44691e-07	2.33068e-06	5.63252	473.2	497.6	447.9		377.2	336.1	300.4	1.39953	0.484939	5.63252
BAE73740	SG0465	aromatic amino acid transport protein	70.7667	158.133	0.447513		0	0	#NUM!	62.2	75	75.1		147.9	171.9	154.6	-2.23457	-1.16	#NUM!
BAE73741	SG0466	pyruvate dehydrogenase complex repressor	120.2	447.067	0.268864		0	0	#NUM!	125.9	112.4	122.3		477.5	413.7	450	-3.71936	-1.89505	#NUM!
BAE73742	SG0467	pyruvate dehydrogenase E1 component	258.933	795.833	0.325361		0	0	#NUM!	245.2	234.9	296.7		782	865.5	740	-3.07351	-1.61989	#NUM!
BAE73743	SG0468	pyruvate dehydrogenase dihydrolipoyltransacetylase component	219.067	770.133	0.284453		1.6831e-13	1.80199e-12	11.7442	174.7	193.9	288.6		680.5	894.9	735	-3.51552	-1.81374	11.7442
BAE73744	SG0469	dihydrolipoamide dehydrogenase	1904.97	2895.43	0.657921		0.000258519	0.000726741	3.13862	2116.6	1772.2	1826.1		3361.2	2802.5	2522.6	-1.51994	-0.604014	3.13862
BAE73745	SG0470	hypothetical phage protein	12.4333	11.8667	1.04775		0.844206	0.895834	0.0477725	11	14.9	11.4		9.3	12.9	13.4	1.04775	0.0672984	0.0477725
BAE73746	SG0471	hypothetical protein	210.933	66.3667	3.1783		1.18955e-10	8.80265e-10	9.05539	227.4	196.5	208.9		34.3	59.5	105.3	3.1783	1.66826	9.05539
BAE73747	SG0472	putative DNA adenine methylase	0	0	#DIV/0!		1	1	0	0	0	0		0	0	0	#DIV/0!	#DIV/0!	0
BAE73748	SG0473	hypothetical protein	49.8667	38.1333	1.30769		0.0858532	0.135342	0.868566	58.5	52.2	38.9		44.8	37.2	32.4	1.30769	0.387023	0.868566
BAE73749	SG0474	hypothetical protein	73.8667	29.3333	2.51818		1.52029e-13	1.64242e-12	11.7845	81.3	71.7	68.6		25.8	26	36.2	2.51818	1.33238	11.7845
BAE73750	SG0475	hypothetical protein	10.2	11.0333	0.924471		0.750857	0.819591	0.0864028	10.1	10.7	9.8		11.5	11.2	10.4	-1.0817	-0.1133	0.0864028
BAE73751	SG0476	putative chitinase	95.3667	114.433	0.833382		0.0218309	0.040868	1.38862	98.9	97.2	90		116.4	116.5	110.4	-1.19993	-0.26295	1.38862
BAE73752	SG0477	aconitate hydratase 2	897.467	968.2	0.926943		0.601844	0.692066	0.159853	1086.8	814.3	791.3		1149.8	947.4	807.4	-1.07881	-0.109447	0.159853
BAE73753	SG0478	S-adenosylmethionine decarboxylase proenzyme	178.333	263.667	0.676359		2.02614e-09	1.27763e-08	7.89359	157.5	184.4	193.1		255	264.1	271.9	-1.4785	-0.564139	7.89359
BAE73754	SG0479	spermidine synthase	252.567	569.967	0.443125		0	0	#NUM!	200.8	260.3	296.6		532	560.8	617.1	-2.2567	-1.17421	#NUM!
BAE73755	SG0480	conserved hypothetical protein	116.467	101.7	1.1452		0.453661	0.553545	0.256847	94.1	125.9	129.4		78	93.9	133.2	1.1452	0.195597	0.256847
BAE73756	SG0481	hypothetical protein	8.4	10.4	0.807692		0.422158	0.522969	0.281524	8.5	8.7	8		10.4	10.6	10.2	-1.2381	-0.308122	0.281524
BAE73757	SG0482	hypoxanthine phosphoribosyltransferase	268.2	661.233	0.405606		0	0	#NUM!	189.2	312.3	303.1		645.3	680.5	657.9	-2.46545	-1.30185	#NUM!
BAE73758	SG0483	carbonic anhydrase	579.8	605.167	0.958083		0.613031	0.700448	0.154624	556.7	601.6	581.1		506.4	649.7	659.4	-1.04375	-0.0617772	0.154624
BAE73759	SG0484	ABC transporter ATP-binding component	373.033	400.667	0.931032		0.427677	0.528245	0.277165	342.4	390	386.7		337.3	425.6	439.1	-1.07408	-0.103098	0.277165
BAE73760	SG0485	ABC transporter permease component	373.3	510.067	0.731865		0.000117798	0.000353253	3.45191	332.2	391	396.7		452.2	531	547	-1.36637	-0.45035	3.45191
BAE73761	SG0486	aspartate 1-decarboxylase precursor	952.8	620.967	1.53438		0.015042	0.029429	1.53122	1217	853.3	788.1		660.1	559.4	643.4	1.53438	0.617658	1.53122
BAE73762	SG0487	pantothenate synthase	514.5	741.867	0.693521		0	0	#NUM!	541.4	520	482.1		770.2	747.4	708	-1.44192	-0.527989	#NUM!
BAE73763	SG0488	3-methyl-2-oxobutanoate hydroxymethyltransferase	362.767	539.767	0.672081		6.15064e-14	7.06621e-13	12.1508	375	368.9	344.4		550	568	501.3	-1.48792	-0.573294	12.1508
BAE73764	SG0489	7,8-dihydro-6-hydroxymethylpterin-pyrophosphokinase"	133.5	309.567	0.431248		4.44089e-16	6.42143e-15	14.1924	105.7	150.3	144.5		304.5	339.1	285.1	-2.31885	-1.21341	14.1924
BAE73765	SG0490	poly(A) polymerase I	327.2	321.067	1.0191		0.7448	0.815101	0.0887887	299.4	334.1	348.1		307.8	336.4	319	1.0191	0.0272999	0.0887887
BAE73766	SG0491	putative glutamyl-tRNA synthase	103.8	206.067	0.50372		8.88178e-16	1.26252e-14	13.8988	104.7	105.1	101.6		214	219.9	184.3	-1.98523	-0.989305	13.8988
BAE73767	SG0492	dnaK suppressor protein	2074.27	1540.17	1.34678		0.00173038	0.00414238	2.38275	2324.2	2046.7	1851.9		1736.2	1475.2	1409.1	1.34678	0.429515	2.38275
BAE73768	SG0493	sugar fermentation stimulation protein	471.1	208.233	2.26237		3.45939e-13	3.45389e-12	11.4617	537.3	459.3	416.7		220.9	196.8	207	2.26237	1.17783	11.4617
BAE73769	SG0494	penicillin-binding protein 1B	66.3667	79.7	0.832706		0.173552	0.249803	0.602402	49.6	74.3	75.2		80.2	86.3	72.6	-1.2009	-0.264121	0.602402
BAE73770	SG0495	putative tetR-family transcriptional regulator	82.0667	35.5333	2.30957		2.60663e-10	1.84221e-09	8.73466	76.1	82.2	87.9		30.9	29.7	46	2.30957	1.20762	8.73466
BAE73771	SG0496	hypothetical protein	30.1667	36.4667	0.827239		0.179341	0.255505	0.5926	31.7	31.3	27.5		42.1	32.3	35	-1.20884	-0.273623	0.5926
BAE73772	SG0497	hypothetical protein	6.16667	6.46667	0.953608		0.8815	0.923337	0.0346398	7.5	5.1	5.9		6.1	6.4	6.9	-1.04865	-0.0685314	0.0346398
BAE73773	SG0498	putative ABC transport system permease component	25.7667	17.4333	1.47801		0.0537751	0.0898395	1.04653	32.6	20.5	24.2		17.7	17.2	17.4	1.47801	0.563657	1.04653
BAE73774	SG0499	hypothetical protein	183.533	293.7	0.624901		3.88206e-05	0.000126029	3.89953	198.6	182.5	169.5		344.3	264.5	272.3	-1.60025	-0.678301	3.89953
BAE73775	SG0500	glutamate-1-semialdehyde aminotransferase	343.1	606.767	0.565456		4.78479e-07	2.06139e-06	5.68584	356.7	348.1	324.5		691.4	611.5	517.4	-1.76848	-0.822513	5.68584
BAE73776	SG0501	conserved hypothetical protein	1284.33	1579.3	0.813229		0.000589206	0.00155719	2.80766	1430.8	1206.4	1215.8		1665.2	1500.4	1572.3	-1.22967	-0.298266	2.80766
BAE73777	SG0502	conserved hypothetical protein	739.567	633.333	1.16774		0.176815	0.252908	0.597037	890	673.5	655.2		667.9	637.4	594.7	1.16774	0.223715	0.597037
BAE73778	SG0503	5'-methylthioadenosine/S-adenosylhomocysteine nucleosidase	469.667	616.233	0.762157		0.000808959	0.00207265	2.68347	429	500.1	479.9		647.3	658.5	542.9	-1.31207	-0.39184	2.68347
BAE73779	SG0504	deoxyguanosine triphosphate triphosphohydrolase	261.567	132.133	1.97957		0.00542717	0.0117917	1.92842	353.8	214.5	216.4		144.8	131.3	120.3	1.97957	0.985184	1.92842
BAE73780	SG0505	global stress requirement protein GsrA	147	138.133	1.06419		0.37219	0.473183	0.324971	152.7	140.6	147.7		145.8	140.7	127.9	1.06419	0.0897547	0.324971
BAE73781	SG0506	putative glucarate dehydratase	27.4667	34.9667	0.78551		0.0982678	0.152807	0.815857	30.3	26	26.1		38.8	35.6	30.5	-1.27306	-0.348298	0.815857
BAE73782	SG0507	putative tartronate semialdehyde reductase	34.3	38.1667	0.89869		0.439043	0.539371	0.268113	30.5	36.7	35.7		32.5	45.2	36.8	-1.11273	-0.154105	0.268113
BAE73783	SG0508	two-component regulatory protein	284.467	322	0.883437		0.00775348	0.0163108	1.78752	286.7	285.5	281.2		339.2	320.6	306.2	-1.13194	-0.178801	1.78752
BAE73784	SG0509	putative RNA methyltransferase	274.867	533.9	0.514828		5.13367e-13	5.00632e-12	11.3005	212.2	310.4	302		543.3	556.6	501.8	-1.9424	-0.957838	11.3005
BAE73785	SG0510	GTP pyrophosphokinase	475.333	368.133	1.2912		1.0672e-07	5.19358e-07	6.28453	501.8	467.2	457		393.2	368.4	342.8	1.2912	0.368711	6.28453
BAE73786	SG0511	conserved hypothetical protein	241.467	282.6	0.854447		0.0511189	0.0857434	1.0668	215	250.6	258.8		294.7	301.9	251.2	-1.17035	-0.226937	1.0668
BAE73787	SG0512	CTP synthase	607.733	633.933	0.958671		0.69867	0.774044	0.111234	477.4	644	701.8		626.3	635.3	640.2	-1.04311	-0.0608927	0.111234
BAE73788	SG0513	enolase	814.7	736.367	1.10638		0.398487	0.499056	0.301851	633.9	905.9	904.3		740.3	712.8	756	1.10638	0.145845	0.301851
BAE73789	SG0514	conserved hypothetical protein	96.3333	130.8	0.736493		6.98081e-05	0.000218454	3.66064	95.9	97.2	95.9		131.1	139	122.3	-1.35779	-0.441256	3.66064
BAE73790	SG0515	putative 6-pyruvoyl tetrahydrobiopterin synthase	247.1	214.733	1.15073		0.148493	0.219383	0.658797	276.7	247.5	217.1		237.2	217.5	189.5	1.15073	0.202549	0.658797
BAE73791	SG0516	sulfite reductase (NADPH) flavoprotein alpha-component	523.633	261.033	2.006		0.0607605	0.0995919	1.00178	787	469.9	314		251.4	292.1	239.6	2.006	1.00432	1.00178
BAE73792	SG0517	sulfite reductase (NADPH) hemoprotein beta-component	561.233	286.167	1.96121		0.126537	0.190867	0.719269	913.4	441.8	328.5		294.9	312.5	251.1	1.96121	0.971745	0.719269
BAE73793	SG0518	3'-phosphoadenosine 5'-phosphosulfate sulfotransferase	436.533	463.533	0.941752		0.768407	0.835846	0.0778737	609.4	360.5	339.7		478.6	517.7	394.3	-1.06185	-0.0865813	0.0778737
BAE73794	SG0519	putative alkaline phosphatase isozyme conversion protein	168.7	202.133	0.834598		0.434627	0.535515	0.271228	247.4	139.2	119.5		218	219.6	168.8	-1.19818	-0.260847	0.271228
BAE73795	SG0520	siroheme synthase	298.467	166.4	1.79367		0.0229412	0.0426293	1.37029	399.4	294.8	201.2		175.9	176.3	147	1.79367	0.842914	1.37029
BAE73796	SG0521	ATP-sulfurylase subunit 2	434.6	171.567	2.53313		0.109558	0.168283	0.77396	758.6	315.9	229.3		194.9	171.7	148.1	2.53313	1.34092	0.77396
BAE73797	SG0522	ATP-sulfurylase subunit 1	708.767	301.467	2.35106		0.132128	0.198231	0.702828	1244.3	458.6	423.4		372.2	287.2	245	2.35106	1.23331	0.702828
BAE73798	SG0523	adenosine 5-phosphosulfate kinase	450.633	322.033	1.39934		0.399597	0.499694	0.301295	740	324.7	287.2		408.2	306.1	251.8	1.39934	0.484744	0.301295
BAE73799	SG0524	conserved hypothetical protein	173.067	184.1	0.940069		0.703202	0.777354	0.109381	214.2	165.1	139.9		222.8	172.3	157.2	-1.06375	-0.0891617	0.109381
BAE73800	SG0525	conserved hypothetical protein	249.2	228.967	1.08837		0.517537	0.616828	0.209836	190.8	269.4	287.4		239.7	216	231.2	1.08837	0.122166	0.209836
BAE73801	SG0526	2-C-methyl-D-erythritol 4-phosphate cytidylyltransferase	150.867	349.5	0.431664		0	0	#NUM!	127.8	157.8	167		357.8	379.1	311.6	-2.31662	-1.21202	#NUM!
BAE73802	SG0527	2-C-methyl-D-erythritol 2,4-cyclodiphosphate synthase"	327.567	484.067	0.676697		0.00103721	0.00260963	2.58342	287.9	358.6	336.2		565.3	464.5	422.4	-1.47777	-0.563417	2.58342
BAE73803	SG0528	stationary-phase survival protein	372.7	376.933	0.988769		0.854548	0.904139	0.0437648	379.8	367.8	370.5		413.6	380.5	336.7	-1.01136	-0.0162946	0.0437648
BAE73804	SG0529	protein-L-isoaspartate O-methyltransferase	184.1	271.533	0.678001		7.59888e-05	0.000234633	3.62961	173.6	187.5	191.2		290.9	292.4	231.3	-1.47492	-0.56064	3.62961
BAE73805	SG0530	lipoprotein	1326.13	1763.8	0.751862		1.67212e-07	7.87837e-07	6.10356	1223.8	1380	1374.6		1812.6	1836.8	1642	-1.33003	-0.411461	6.10356
BAE73806	SG0531	DNA mismatch repair protein MutS	600.1	483.167	1.24201		0.0237523	0.0439094	1.35744	690.1	589.3	520.9		492.5	504.1	452.9	1.24201	0.312682	1.35744
BAE73807	SG0532	hypothetical protein	165.467	129.8	1.27478		0.000338372	0.000931449	3.03084	173.3	166.9	156.2		130.6	122.6	136.2	1.27478	0.35025	3.03084
BAE73808	SG0533	putative ABC transporter ATP-binding component	19.7	20.5667	0.957861		0.809831	0.868515	0.0612228	17.4	22	19.7		20.2	20.3	21.2	-1.04399	-0.0621124	0.0612228
BAE73809	SG0534	conserved hypothetical protein	144.667	102.967	1.40499		0.12527	0.189183	0.723117	110.2	153.6	170.2		68	101.3	139.6	1.40499	0.490555	0.723117
BAE73810	SG0535	amino-acid ABC transporter permease component	126.467	369.833	0.341956		1.86602e-10	1.33758e-09	8.87368	130.2	132.6	116.6		425	384.8	299.7	-2.92435	-1.54812	8.87368
BAE73811	SG0536	amino-acid ABC transporter periplasmic component	424.7	353.4	1.20175		0.00485536	0.0106319	1.97339	462	428.8	383.3		356.1	346.3	357.8	1.20175	0.265142	1.97339
BAE73812	SG0537	DNA recombinase A RecA	916.3	817.933	1.12026		0.131274	0.197067	0.705385	800.5	958.9	989.5		848	837.7	768.1	1.12026	0.163837	0.705385
BAE73813	SG0538	alanyl-tRNA synthase	342.667	564.267	0.607278		5.96345e-10	4.02253e-09	8.3955	299.8	351.2	377		599.3	581.4	512.1	-1.64669	-0.719571	8.3955
BAE73814	SG0539	carbon storage regulator	354.3	303.467	1.16751		0.260468	0.350261	0.455609	372	332.7	358.2		250.1	268.3	392	1.16751	0.223433	0.455609
BAE73815	SG0540	putative phosphatase	369.8	275.567	1.34196		4.31861e-10	2.96875e-09	8.52743	370.1	379	360.3		294.2	273.2	259.3	1.34196	0.424344	8.52743
BAE73816	SG0541	gamma-glutamylcysteine synthase	342.833	240	1.42847		1.88399e-13	1.98331e-12	11.7026	344.2	344.2	340.1		254	241.8	224.2	1.42847	0.514473	11.7026
BAE73817	SG0542	autoinducer-2 production protein	2391.03	1116.63	2.14129		9.2514e-06	3.27838e-05	4.48434	2946.8	2204.1	2022.2		1228.2	1070.3	1051.4	2.14129	1.09848	4.48434
BAE73818	SG0543	conserved hypothetical protein	101.4	121.2	0.836634		0.0672598	0.109178	0.961866	83.9	108.7	111.6		112	124.1	127.5	-1.19527	-0.257332	0.961866
BAE73819	SG0544	conserved hypothetical protein	102.5	98.5333	1.04026		0.632785	0.715478	0.145404	92.2	107.9	107.4		92.1	93.9	109.6	1.04026	0.0569401	0.145404
BAE73820	SG0545	signal recognition particle protein	407.533	343.633	1.18595		0.0121424	0.0244794	1.6112	361.9	430.6	430.1		327.6	348	355.3	1.18595	0.246048	1.6112
BAE73821	SG0546	30S ribosomal protein S16	1178.77	2452.63	0.480613		0	0	#NUM!	928.8	1284.5	1323		2382.5	2526	2449.4	-2.08068	-1.05705	#NUM!
BAE73822	SG0547	16S rRNA processing protein RimM	1167.3	3778.27	0.308951		0	0	#NUM!	847.9	1282.9	1371.1		3751	4225	3358.8	-3.23676	-1.69455	#NUM!
BAE73823	SG0548	tRNA (guanine-N1)-methyltransferase	765.6	1828.03	0.418811		2.36702e-09	1.47777e-08	7.83039	521.5	831.3	944		1852.7	2022.2	1609.2	-2.38771	-1.25563	7.83039
BAE73824	SG0549	50S ribosomal protein L19	772.133	1293.87	0.596764		4.84508e-05	0.000154502	3.81107	554.1	824.6	937.7		1243	1219.2	1419.4	-1.6757	-0.744767	3.81107
BAE73825	SG0550	putative invasion protein	12.4	8.8	1.40909		0.17629	0.252444	0.597834	12.6	12.4	12.2		9	7.5	9.9	1.40909	0.494765	0.597834
BAE73826	SG0551	putative invasion protein	90	95.5333	0.94208		0.552679	0.647667	0.188648	96.6	80.9	92.5		101.9	80	104.7	-1.06148	-0.0860792	0.188648
BAE73827	SG0552	hypothetical protein	26.3333	33.8667	0.777559		0.0914277	0.142966	0.844768	25.3	25.3	28.4		34.7	33.2	33.7	-1.28608	-0.362976	0.844768
BAE73828	SG0553	hypothetical protein	50.4	48	1.05		0.779088	0.845272	0.0730035	38	53.1	60.1		42.6	42.5	58.9	1.05	0.0703893	0.0730035
BAE73829	SG0554	hypothetical protein	39.5667	39.2333	1.0085		0.953023	0.979496	0.00899724	35.8	39.2	43.7		34.5	40.9	42.3	1.0085	0.0122056	0.00899724
BAE73830	SG0555	putative type III secretion apparatus	22.6333	35.8	0.632216		0.00847998	0.0177224	1.75148	22.3	21.7	23.9		28.4	36	43	-1.58174	-0.661511	1.75148
BAE73831	SG0556	putative type III secretion apparatus	9.43333	22.9333	0.411337		0.00249328	0.00586819	2.2315	8.9	8.7	10.7		15.9	22.7	30.2	-2.4311	-1.28161	2.2315
BAE73832	SG0557	type III secretion apparatus	13.9667	13.8	1.01208		0.970495	0.992184	0.00340763	11.3	15.3	15.3		6.9	13.8	20.7	1.01208	0.0173195	0.00340763
BAE73833	SG0558	type III secretion apparatus	15.8	19.8	0.79798		0.543428	0.640705	0.193342	9.7	16.9	20.8		12.2	16.1	31.1	-1.25316	-0.325576	0.193342
BAE73834	SG0559	type III secretion apparatus	13.3667	15.1333	0.88326		0.577224	0.67108	0.173226	11.8	14.6	13.7		11.6	14.1	19.7	-1.13217	-0.17909	0.173226
BAE73835	SG0560	putative type III secretion apparatus transcriptional regulator	91.2667	56.7667	1.60775		0.111745	0.171121	0.766698	70.5	91.4	111.9		28	51.6	90.7	1.60775	0.685044	0.766698
BAE73836	SG0561	type III secretion apparatus InvG	42.3333	34.9	1.21299		0.391377	0.493091	0.307073	35.3	42.2	49.5		21.2	35.7	47.8	1.21299	0.278567	0.307073
BAE73837	SG0562	type III secretion apparatus InvE	28.5667	18.0667	1.58118		0.0610827	0.0999896	1.00005	22.7	31.1	31.9		10.6	16.8	26.8	1.58118	0.661002	1.00005
BAE73838	SG0563	type III secretion apparatus InvA	12.1333	15.3	0.793028		0.507865	0.606737	0.217	8.1	12.4	15.9		8.1	15	22.8	-1.26099	-0.334556	0.217
BAE73839	SG0564	type III secretion apparatus InvB	47.8	27.3333	1.74878		0.0469657	0.079679	1.09866	33.5	52	57.9		17	23.6	41.4	1.74878	0.806349	1.09866
BAE73840	SG0565	type III secretion apparatus SpaL/InvC	24.2	27.7	0.873646		0.54243	0.640128	0.193733	18.1	25.1	29.4		19.2	28.2	35.7	-1.14463	-0.194879	0.193733
BAE73841	SG0566	type III secretion apparatus	25.1667	10.0667	2.5		7.37593e-05	0.000229676	3.63888	21.7	23.8	30		5.8	10	14.4	2.5	1.32193	3.63888
BAE73842	SG0567	type III secretion apparatus SpaN	37.5667	36.9333	1.01715		0.903259	0.941425	0.0262144	33.4	38.4	40.9		31.5	38.8	40.5	1.01715	0.0245296	0.0262144
BAE73843	SG0568	type III secretion apparatus SpaO	21.8667	24.8	0.88172		0.454631	0.55446	0.25613	21.2	22	22.4		19.5	26.5	28.4	-1.13415	-0.181607	0.25613
BAE73844	SG0569	type III secretion apparatus SpaP	14.3667	13.0333	1.1023		0.685163	0.761091	0.118564	13.5	13.9	15.7		8.7	13.3	17.1	1.1023	0.140519	0.118564
BAE73845	SG0570	type III secretion apparatus SpaQ	12.5333	11.3	1.10914		0.664283	0.742682	0.129197	12.2	12	13.4		9.1	12.3	12.5	1.10914	0.149447	0.129197
BAE73846	SG0571	type III secretion apparatus SpaR	9.03333	10.8667	0.831288		0.476555	0.574515	0.240698	7.2	10.1	9.8		7.7	10.7	14.2	-1.20295	-0.266579	0.240698
BAE73847	SG0572	type III secretion apparatus SpaS	9.13333	8.83333	1.03396		0.905358	0.942831	0.025566	6.7	9.2	11.5		6.4	7.9	12.2	1.03396	0.0481835	0.025566
BAE73848	SG0573	putative type III secretion chaperone	107.967	65.0333	1.66017		0.21962	0.303607	0.517688	56.1	126.3	141.5		30.2	55.6	109.3	1.66017	0.731335	0.517688
BAE73849	SG0574	putative translocation machinery component	115.767	79.0333	1.46478		0.319026	0.414602	0.382369	52.5	136.1	158.7		47.3	80.5	109.3	1.46478	0.550687	0.382369
BAE73850	SG0575	hypothetical protein	115.3	63.8667	1.80532		0.204527	0.286042	0.54357	46.7	133.4	165.8		31.9	59.9	99.8	1.80532	0.852257	0.54357
BAE73851	SG0576	hypothetical protein	54.2333	32.5	1.66872		0.18716	0.264994	0.576765	25.9	64.3	72.5		19.5	30.5	47.5	1.66872	0.73874	0.576765
BAE73852	SG0577	hypothetical protein	188	217.133	0.865827		0.598938	0.689354	0.161558	121.2	203.4	239.4		142.1	216.8	292.5	-1.15496	-0.207849	0.161558
BAE73853	SG0578	3-deoxy-D-arabino-heptulosonate-7-phosphate synthase	797.2	1351.33	0.589936		1.16617e-07	5.61008e-07	6.25103	1000.1	725.6	665.9		1365.5	1380.8	1307.7	-1.6951	-0.76137	6.25103
BAE73854	SG0579	chorismate mutase T/prephenate dehydrogenase	394.533	841.433	0.468882		0	0	#NUM!	359.5	416.8	407.3		813.7	872.6	838	-2.13273	-1.0927	#NUM!
BAE73855	SG0580	chorismate mutase P/prephenate dehydratase	372.967	370.233	1.00738		0.880504	0.923062	0.0347693	389.8	370.7	358.4		355.7	382.2	372.8	1.00738	0.0106119	0.0347693
BAE73856	SG0581	putative sigma-54 modulation protein	7567.37	2972.77	2.54556		0.000155788	0.000457366	3.33974	9756	6089.3	6856.8		2245.3	2742.8	3930.2	2.54556	1.34799	3.33974
BAE73857	SG0582	putative lipoprotein	826.2	642.6	1.28571		1.29358e-08	7.23254e-08	7.14071	773.6	857.9	847.1		624.5	623.7	679.6	1.28571	0.36257	7.14071
BAE73858	SG0583	ribosomal large subunit pseudouridine synthase D	270.367	228.5	1.18322		0.00194724	0.00463944	2.33353	264.8	278.8	267.5		211.4	244.2	229.9	1.18322	0.242723	2.33353
BAE73859	SG0584	heat shock protein	796.767	879.967	0.905451		0.712887	0.785988	0.104584	1203.5	576.4	610.4		1083.8	730	826.1	-1.10442	-0.143292	0.104584
BAE73860	SG0585	hypothetical protein	49.9	82.2333	0.60681		1.06933e-06	4.39614e-06	5.35693	52.9	48.4	48.4		81.4	77.8	87.5	-1.64796	-0.720683	5.35693
BAE73861	SG0586	hypothetical protein	91.5667	90.2333	1.01478		0.889249	0.929355	0.0318181	105.6	86.7	82.4		96	85.4	89.3	1.01478	0.021162	0.0318181
BAE73862	SG0587	conserved hypothetical protein	292.467	348.2	0.839939		0.000124805	0.000373822	3.42734	280	302.2	295.2		336.9	364.2	343.5	-1.19056	-0.251644	3.42734
BAE73863	SG0588	membrane-bound lytic murein transglycosylase D	458.467	756.1	0.606357		0.00502707	0.0109793	1.95943	317.5	521.7	536.2		597.3	824.6	846.4	-1.64919	-0.72176	1.95943
BAE73864	SG0589	putative hydroxyacylglutathione hydrolase	72.0667	68.3667	1.05412		0.595807	0.686378	0.163437	72	76.6	67.6		71.3	68.6	65.2	1.05412	0.076039	0.163437
BAE73865	SG0590	conserved hypothetical protein	73.6667	79.3667	0.928181		0.458352	0.557916	0.253431	62.9	82.8	75.3		72.9	80.3	84.9	-1.07738	-0.107521	0.253431
BAE73866	SG0591	ribonuclease H	151.033	129	1.1708		0.0358299	0.0629965	1.20068	138.2	166	148.9		129.4	126.9	130.7	1.1708	0.227496	1.20068
BAE73867	SG0592	DNA polymerase III epsilon subunit	47.4667	60.6333	0.782848		0.0274389	0.0498818	1.30206	42.1	47.5	52.8		61.6	65.8	54.5	-1.27739	-0.353196	1.30206
BAE73868	SG0593	conserved hypothetical protein	75	58.4667	1.28278		0.0134563	0.0267849	1.57211	68.5	82.2	74.3		58.4	56.9	60.1	1.28278	0.359276	1.57211
BAE73869	SG0594	putative amidohydrolase	15.4333	14.7333	1.04751		0.828901	0.882198	0.0544339	15.5	15.6	15.2		14.4	15.1	14.7	1.04751	0.0669658	0.0544339
BAE73870	SG0595	phosphoheptose isomerase	134.033	258.5	0.518504		1.02606e-07	5.00305e-07	6.30076	125.3	138.2	138.6		302	244.6	228.9	-1.92862	-0.947572	6.30076
BAE73871	SG0596	conserved hypothetical protein	52.3667	165.533	0.316351		6.66134e-15	8.6839e-14	13.0613	44.9	54.4	57.8		188.2	167.5	140.9	-3.16104	-1.6604	13.0613
BAE73872	SG0597	aminoacyl-histidine dipeptidase	407.533	321.933	1.26589		0.0139873	0.0276233	1.55872	470.2	383.4	369		342.8	328.5	294.5	1.26589	0.340156	1.55872
BAE73873	SG0598	xanthine-guanine phosphoribosyltransferase	59.8333	71.3	0.839177		0.0812942	0.129525	0.887647	51.8	61	66.7		74.4	69.4	70.1	-1.19164	-0.252953	0.887647
BAE73874	SG0599	conserved hypothetical protein	197.9	224.933	0.879816		0.0844464	0.133292	0.875196	204.1	199.9	189.7		249.6	221.4	203.8	-1.1366	-0.184726	0.875196
BAE73875	SG0600	gamma-glutamate kinase	256.3	210.1	1.2199		0.0136625	0.0271523	1.56619	284.2	246.2	238.5		227.1	216.2	187	1.2199	0.286757	1.56619
BAE73876	SG0601	gamma-glutamyl phosphate reductase	314.7	316.667	0.993789		0.939828	0.971092	0.0127398	366	296	282.1		343.6	319.9	286.5	-1.00625	-0.00898783	0.0127398
BAE73877	SG0602	putative invasin	5.13333	10.8	0.475309		0.0139267	0.0275251	1.56027	4.6	4.7	6.1		7.7	11.1	13.6	-2.1039	-1.07306	1.56027
BAE73878	SG0603	hypothetical protein	23.5	19.4667	1.20719		0.288667	0.382055	0.417874	24.6	22.9	23		15.6	21.1	21.7	1.20719	0.271655	0.417874
BAE73879	SG0604	putative transposase	443.367	311.533	1.42318		0.00284037	0.00660479	2.18014	463.3	431.1	435.7		241.8	302.3	390.5	1.42318	0.509114	2.18014
BAE73880	SG0605	transcriptional regulator	380.733	425.933	0.89388		0.0216392	0.0405695	1.3918	391.1	389.7	361.4		457.1	417.4	403.3	-1.11872	-0.161847	1.3918
BAE73881	SG0606	putative transcriptional regulator	137.867	106.233	1.29777		0.000470403	0.00126042	2.89948	128.4	142.1	143.1		112.3	98	108.4	1.29777	0.376037	2.89948
BAE73882	SG0607	hypothetical protein	16.2333	13.2	1.2298		0.335894	0.432256	0.364259	19	15.1	14.6		11.8	15.1	12.7	1.2298	0.298421	0.364259
BAE73883	SG0608	xylitol repressor	245.5	160.7	1.52769		0.000126181	0.000377494	3.42309	284.7	217.8	234		144.8	159.7	177.6	1.52769	0.611353	3.42309
BAE73884	SG0609	conserved hypothetical protein	336.2	268.833	1.25059		0.23651	0.322882	0.490957	447.4	268.1	293.1		284.2	271.1	251.2	1.25059	0.322608	0.490957
BAE73885	SG0610	putative xylitol dehydrogenase	201.333	111.1	1.81218		1.50446e-11	1.23297e-10	9.90905	210.6	177.6	215.8		103.6	112.1	117.6	1.81218	0.857727	9.90905
BAE73886	SG0611	xylulose kinase	135.633	180.167	0.752821		5.50935e-05	0.000174578	3.75801	130.5	125.2	151.2		173.9	184.8	181.8	-1.32834	-0.40962	3.75801
BAE73887	SG0612	sugar ABC transporter ATP-binding component	83.4	83.1	1.00361		0.973984	0.994943	0.0022019	81	77.1	92.1		74.9	81.7	92.7	1.00361	0.00519891	0.0022019
BAE73888	SG0613	sugar ABC transporter permease component	55.6	88.3333	0.629434		2.219e-06	8.69628e-06	5.06067	51.7	52.4	62.7		79.8	88.2	97	-1.58873	-0.667873	5.06067
BAE73889	SG0614	sugar ABC transporter periplasmic component	422.167	274.9	1.53571		1.0887e-05	3.82033e-05	4.4179	482.5	376.3	407.7		283.9	250.8	290	1.53571	0.618906	4.4179
BAE73890	SG0615	hypothetical protein	10.4333	8.1	1.28807		0.34774	0.445248	0.351398	9	12.4	9.9		5.9	7.5	10.9	1.28807	0.365206	0.351398
BAE73891	SG0616	putative transcriptional regulator	47.7333	42.3667	1.12667		0.331845	0.427726	0.368835	50.6	48.3	44.3		42.6	43.8	40.7	1.12667	0.172067	0.368835
BAE73892	SG0617	hypothetical protein	26.9333	38.0667	0.707531		0.0163895	0.0316699	1.49935	26.9	28.6	25.3		37.3	41.1	35.8	-1.41337	-0.499135	1.49935
BAE73893	SG0618	hypothetical protein	51.4	25.5333	2.01305		0.157712	0.231238	0.635941	18.5	62.5	73.2		12.6	25.5	38.5	2.01305	1.00939	0.635941
BAE73894	SG0619	conserved hypothetical protein	278.333	233.633	1.19133		0.00316688	0.0072567	2.13926	296.3	262.8	275.9		254.7	230.4	215.8	1.19133	0.252568	2.13926
BAE73895	SG0620	hypothetical protein	12.6333	71	0.177934		5.33549e-11	4.05562e-10	9.39194	7.3	14.1	16.5		76.7	81.7	54.6	-5.62005	-2.49058	9.39194
BAE73896	SG0621	putative proline-sodium transport protein	1.9	3.03333	0.626374		0.375904	0.476942	0.321535	1.6	1.9	2.2		3.1	3	3	-1.59649	-0.674905	0.321535
BAE73897	SG0622	putative translation initiation inhibitor	12.5333	11.1667	1.12239		0.629972	0.71429	0.146126	15.7	10.9	11		10.9	11.2	11.4	1.12239	0.166572	0.146126
BAE73898	SG0623	transposase	345.667	394.233	0.876807		0.0392915	0.0680836	1.16696	353.2	346.9	336.9		352.5	406.3	423.9	-1.1405	-0.189668	1.16696
BAE73899	SG0624	putative transcriptional regulator	839.867	343.2	2.44716		2.10686e-61	5.52173e-60	59.2579	879.5	850.5	789.6		332.7	324.6	372.3	2.44716	1.29111	59.2579
BAE73900	SG0625	putative dehydrogenase	23.4	35.5667	0.657919		0.00589581	0.0126461	1.89804	23.2	25.3	21.7		38.5	37.8	30.4	-1.51994	-0.604017	1.89804
BAE73901	SG0626	putative 2-hydroxyacid-family dehydrogenase	178.2	286.033	0.623004		2.86206e-08	1.5002e-07	6.82385	188	172.5	174.1		311.9	293.3	252.9	-1.60513	-0.682686	6.82385
BAE73902	SG0627	hypothetical protein	112.767	145.1	0.777165		0.00385495	0.00869092	2.06093	95.5	124.1	118.7		148.5	139.5	147.3	-1.28673	-0.363707	2.06093
BAE73903	SG0628	magnesium transport protein	271.467	470.4	0.577098		4.06304e-08	2.07355e-07	6.68328	241.3	282.9	290.2		404.4	497	509.8	-1.73281	-0.793113	6.68328
BAE73904	SG0629	conserved hypothetical protein	153.2	185.4	0.826321		0.047715	0.0806252	1.09353	143.5	150.5	165.6		157.5	206.8	191.9	-1.21018	-0.275225	1.09353
BAE73905	SG0630	conserved hypothetical protein	336.167	301.8	1.11387		0.0198184	0.037491	1.42607	348.3	334	326.2		284.8	300.7	319.9	1.11387	0.155584	1.42607
BAE73906	SG0631	conserved hypothetical protein	169	152.467	1.10844		0.436181	0.536904	0.270103	134.8	170.9	201.3		168.3	149.7	139.4	1.10844	0.148529	0.270103
BAE73907	SG0632	conserved hypothetical protein	158.867	95.8667	1.65716		8.6626e-12	7.31379e-11	10.1359	170.7	159.5	146.4		96.9	89.4	101.3	1.65716	0.728715	10.1359
BAE73908	SG0633	putative efflux transport protein	21.7333	36.5	0.595434		0.000786249	0.00202064	2.69451	22	20.7	22.5		31.9	39.2	38.4	-1.67945	-0.747987	2.69451
BAE73909	SG0634	shikimate kinase II	179.133	344.1	0.520585		4.44089e-16	6.42143e-15	14.1924	154.6	187.9	194.9		340.8	372.4	319.1	-1.92092	-0.941794	14.1924
BAE73910	SG0635	conserved hypothetical protein	142.3	134.667	1.05668		0.608641	0.697332	0.15656	119.1	146.4	161.4		121.4	133.7	148.9	1.05668	0.0795429	0.15656
BAE73911	SG0636	hypothetical protein	61.7	81.7667	0.754586		0.00871258	0.0181894	1.74018	68.8	56.9	59.4		87.8	88	69.5	-1.32523	-0.406242	1.74018
BAE73912	SG0637	recombination associated protein RdgC	113	221.3	0.510619		1.86035e-07	8.65181e-07	6.06289	75.4	135.1	128.5		216.7	226.5	220.7	-1.95841	-0.969681	6.06289
BAE73913	SG0638	hypothetical protein	19.5	18.8667	1.03357		0.863585	0.912166	0.0399261	17	18.2	23.3		19	19	18.6	1.03357	0.0476346	0.0399261
BAE73914	SG0639	hypothetical protein	4.06667	5.36667	0.757764		0.461213	0.560856	0.251148	3.6	4.2	4.4		5.4	6	4.7	-1.31967	-0.40018	0.251148
BAE73915	SG0640	branched-chain amino acid transport system II carrier protein	73.2	186.2	0.393126		8.06466e-07	3.39309e-06	5.4694	56.9	80.2	82.5		148.1	221.3	189.2	-2.54372	-1.34694	5.4694
BAE73916	SG0641	putative proline transport protein	84.5333	145.267	0.581918		0.00180641	0.00431207	2.36531	75.3	86.4	91.9		107.8	160.5	167.5	-1.71845	-0.781111	2.36531
BAE73917	SG0642	putative peroxidase	9499.47	8303.23	1.14407		0.00106148	0.00266802	2.57381	9993.2	9417.5	9087.7		8645.6	7773.2	8490.9	1.14407	0.194173	2.57381
BAE73918	SG0643	putative N-acetylmuramoyl-L-alanine amidase	57.3333	32.6667	1.7551		6.83946e-06	2.46679e-05	4.60787	62.2	56.4	53.4		28.3	31.7	38	1.7551	0.811555	4.60787
BAE73919	SG0644	conserved hypothetical protein	75.2667	106.7	0.705405		6.0464e-05	0.000190875	3.71925	66.3	84	75.5		95	111.5	113.6	-1.41763	-0.503477	3.71925
BAE73920	SG0645	S-adenosylmethionine	65.9667	261.9	0.251877		6.88338e-15	8.92711e-14	13.0493	48.5	70.6	78.8		227.8	305.7	252.2	-3.97019	-1.98921	13.0493
BAE73921	SG0646	queuine tRNA-ribosyltransferase	272.767	669.4	0.407479		2.57128e-13	2.65137e-12	11.5765	170	309.2	339.1		651.4	680.2	676.6	-2.45411	-1.2952	11.5765
BAE73922	SG0647	preprotein translocase YajC subunit	777.333	831.767	0.934557		0.444414	0.544375	0.264102	641.4	871.5	819.1		838.3	829.7	827.3	-1.07003	-0.0976455	0.264102
BAE73923	SG0648	protein-export membrane protein SecD	402.233	823.533	0.488424		5.10036e-13	4.9932e-12	11.3016	307.9	439.6	459.2		832	873.8	764.8	-2.0474	-1.03379	11.3016
BAE73924	SG0649	protein-export membrane protein SecF	251.833	730.3	0.344835		0	0	#NUM!	193.6	281.8	280.1		782.5	771.9	636.5	-2.89993	-1.53602	#NUM!
BAE73925	SG0650	conserved hypothetical protein	752.1	364.333	2.06432		1.67214e-24	3.42041e-23	22.4659	824.5	725.5	706.3		365.5	355.1	372.4	2.06432	1.04567	22.4659
BAE73926	SG0651	riboflavin biosynthesis protein RibD	454.7	831.867	0.546602		7.95761e-09	4.60261e-08	7.337	495.9	451.3	416.9		902.5	879.2	713.9	-1.82948	-0.871437	7.337
BAE73927	SG0652	riboflavin synthase	947.633	1480.77	0.639961		0	0	#NUM!	932.3	994	916.6		1552.3	1484	1406	-1.56259	-0.643943	#NUM!
BAE73928	SG0653	N utilization substance protein B	495.467	687.167	0.721028		1.69495e-06	6.76905e-06	5.16947	421.6	530.4	534.4		670.2	674.3	717	-1.38691	-0.471872	5.16947
BAE73929	SG0654	thiamin-monophosphate kinase ThiL	181.433	348.5	0.520612		0	0	#NUM!	155.4	187.8	201.1		356.2	364.6	324.7	-1.92082	-0.941719	#NUM!
BAE73930	SG0655	phosphatidylglycerophosphatase A	148.267	215.9	0.686738		4.10224e-05	0.000132664	3.87725	120	162.8	162		221.2	221.1	205.4	-1.45616	-0.542169	3.87725
BAE73931	SG0656	1-deoxy-D-xylulose-5-phosphate synthase	161.633	163.167	0.990603		0.869838	0.915695	0.0382489	146.9	168.5	169.5		164.4	168.3	156.8	-1.00949	-0.0136216	0.0382489
BAE73932	SG0657	geranyltranstransferase	221.233	381.5	0.579904		1.06871e-06	4.39614e-06	5.35693	218.9	230.4	214.4		413.6	411.1	319.8	-1.72442	-0.786114	5.35693
BAE73933	SG0658	exodeoxyribonuclease VII small subunit	208.633	121.333	1.71951		9.13295e-12	7.68512e-11	10.1143	228.7	206.9	190.3		122.7	122.4	118.9	1.71951	0.781994	10.1143
BAE73934	SG0659	thiamine biosynthesis protein ThiI	113.3	279.133	0.405899		0	0	#NUM!	94.7	118	127.2		278.5	288.7	270.2	-2.46367	-1.30081	#NUM!
BAE73935	SG0660	4-methyl-5(beta-hydroxyethyl)-thiazole synthesis	123	181.467	0.67781		0.0224501	0.0418093	1.37873	159	107.7	102.3		215.7	174.8	153.9	-1.47534	-0.561046	1.37873
BAE73936	SG0661	2-dehydropantoate 2-reductase	141	110.133	1.28027		0.00984161	0.0202797	1.69294	161	135.3	126.7		118.6	101.4	110.4	1.28027	0.356444	1.69294
BAE73937	SG0662	putative transport protein	191.133	340.2	0.561826		1.55886e-11	1.27341e-10	9.89503	155	215.3	203.1		348.8	355.2	316.6	-1.77991	-0.831804	9.89503
BAE73938	SG0663	cytochrome o ubiquinol oxidase C subunit (protoheme IX farnesyltransferase)	760.067	1169.3	0.650019		0.000159007	0.000464873	3.33267	562.7	871	846.5		1101	1246.5	1160.4	-1.53842	-0.621447	3.33267
BAE73939	SG0664	cytochrome o ubiquinol oxidase subunit IV	610.2	813.9	0.749724		0.000485086	0.00129562	2.88752	500.8	644.2	685.6		805.9	820.6	815.2	-1.33382	-0.415569	2.88752
BAE73940	SG0665	cytochrome o ubiquinol oxidase subunit III	912.033	1721.6	0.529759		2.22045e-16	3.26704e-15	14.4858	776.6	970.8	988.7		1806	1769.5	1589.3	-1.88765	-0.916592	14.4858
BAE73941	SG0666	cytochrome o ubiquinol oxidase subunit I	895.3	1482.37	0.603967		1.65837e-10	1.20941e-09	8.91743	770.8	911.4	1003.7		1482	1582.9	1382.2	-1.65572	-0.727459	8.91743
BAE73942	SG0667	cytochrome o ubiquinol oxidase subunit II	1400.97	1288	1.08771		0.340236	0.436751	0.359766	1228	1444.6	1530.3		1141.4	1323.6	1399	1.08771	0.12129	0.359766
BAE73943	SG0668	putative lipoprotein	1308.33	947.933	1.3802		8.82368e-09	5.05703e-08	7.2961	1362.8	1370	1192.2		987.6	944.2	912	1.3802	0.464873	7.2961
BAE73944	SG0669	cell division protein BolA	225.467	193.067	1.16782		0.00629691	0.0134491	1.87131	212.2	232.9	231.3		192.5	179.7	207	1.16782	0.223815	1.87131
BAE73945	SG0670	trigger factor	1078.87	1148.27	0.939561		0.55868	0.65409	0.184363	842.4	1191.2	1203		1155.5	1167.5	1121.8	-1.06433	-0.0899411	0.184363
BAE73946	SG0671	ATP-dependent Clp protease proteolytic subunit	854.533	776.567	1.1004		0.550971	0.646302	0.189565	1089	742.4	732.2		876.2	679.7	773.8	1.1004	0.138027	0.189565
BAE73947	SG0672	ATP-dependent Clp protease ATP-binding subunit	1029.33	981.067	1.0492		0.63781	0.718643	0.143487	1206.1	937.6	944.3		1074	950.3	918.9	1.0492	0.0692872	0.143487
BAE73948	SG0673	ATP-dependent protease Lon	497.267	814.4	0.610593		0.00168576	0.00404711	2.39286	542	465.3	484.5		1010.4	703.6	729.2	-1.63775	-0.711718	2.39286
BAE73949	SG0674	DNA-binding protein HU-beta	2788.93	2266.13	1.2307		0.0104839	0.0214675	1.66822	2664.2	3075.5	2627.1		2489.9	2290.9	2017.6	1.2307	0.299481	1.66822
BAE73950	SG0675	peptidyl-prolyl cis-trans isomerase D	459.933	435.233	1.05675		0.160385	0.234337	0.63016	435.6	476.4	467.8		424.7	441.8	439.2	1.05675	0.0796357	0.63016
BAE73951	SG0676	conserved hypothetical protein	269.9	282.367	0.955849		0.644737	0.724501	0.139961	232.4	300.4	276.9		317.9	274.6	254.6	-1.04619	-0.0651448	0.139961
BAE73952	SG0677	ABC transporter ATP-binding component	95.3	127.733	0.746086		0.0001593	0.000464873	3.33267	101.4	94.3	90.2		126.1	133.6	123.5	-1.34033	-0.422587	3.33267
BAE73953	SG0678	ABC transporter ATP-binding component	93.8667	127.033	0.738914		0.000105371	0.000319413	3.49565	87.1	93	101.5		135.6	123.7	121.8	-1.35334	-0.436522	3.49565
BAE73954	SG0679	nitrogen regulatory protein P-II	6.7	45.4667	0.147361		0	0	#NUM!	7.2	7.3	5.6		46.8	40.3	49.3	-6.78607	-2.76258	#NUM!
BAE73955	SG0680	putative ammonium transport protein	6.36667	43.3667	0.14681		1.47149e-12	1.35119e-11	10.8693	5.1	6.3	7.7		52.7	41.8	35.6	-6.81152	-2.76798	10.8693
BAE73956	SG0681	haemolysin expression modulating protein	673.967	262.367	2.5688		8.75653e-05	0.000268137	3.57164	686.8	674.6	660.5		97.1	233.5	456.5	2.5688	1.36109	3.57164
BAE73957	SG0682	conserved hypothetical protein	830.8	365.667	2.27201		0.000722457	0.00187392	2.72725	998.7	754.1	739.6		193.5	331.9	571.6	2.27201	1.18397	2.72725
BAE73958	SG0683	50S ribosomal protein L36	14.7333	11.2	1.31548		0.231766	0.317779	0.497875	17.8	11.9	14.5		12.9	10.9	9.8	1.31548	0.395585	0.497875
BAE73959	SG0684	acriflavin efflux protein AcrB	194.233	366.9	0.52939		0	0	#NUM!	195.7	185.5	201.5		369.1	380.6	351	-1.88897	-0.917596	#NUM!
BAE73960	SG0685	acriflavin efflux protein AcrA	204.467	232.867	0.878042		0.0279759	0.0507113	1.29489	217.8	200.9	194.7		213.9	236	248.7	-1.1389	-0.187638	1.29489
BAE73961	SG0686	AcrAB operon repressor AcrR	76.2667	64.4	1.18427		0.136262	0.203584	0.691256	73.9	80.4	74.5		53.5	64.8	74.9	1.18427	0.243992	0.691256
BAE73962	SG0687	primosomal replication protein N	102.067	98.5333	1.03586		0.675112	0.753251	0.12306	98.7	108.1	99.4		103.7	99.7	92.2	1.03586	0.050828	0.12306
BAE73963	SG0688	adenine phosphoribosyltransferase	144.267	206.233	0.699531		0.000364272	0.000996204	3.00165	122.1	158.7	152		184.6	229.7	204.4	-1.42953	-0.51554	3.00165
BAE73964	SG0689	DNA polymerase III gamma and tau subunits	170.767	278.333	0.613533		2.42268e-11	1.94744e-10	9.71054	157.8	176.9	177.6		291.3	293	250.7	-1.6299	-0.704787	9.71054
BAE73965	SG0690	conserved hypothetical protein	305.2	362.9	0.841003		0.0426346	0.0732209	1.13537	259.9	339.3	316.4		388	366.2	334.5	-1.18906	-0.249817	1.13537
BAE73966	SG0691	recombination protein RecR	186.933	345.8	0.540582		7.39758e-10	4.9109e-09	8.30884	153.4	205.4	202		374.6	352.9	309.9	-1.84986	-0.887414	8.30884
BAE73967	SG0692	heat shock protein HtpG	472.567	954.433	0.495128		0.00291576	0.00675511	2.17037	529.1	432	456.6		1270.7	764.3	828.3	-2.01968	-1.01413	2.17037
BAE73968	SG0693	adenylate kinase	332.967	296.8	1.12186		0.0165729	0.0319276	1.49583	310.7	345.1	343.1		300.7	305.3	284.4	1.12186	0.165887	1.49583
BAE73969	SG0694	ferrochelatase	131.6	148.733	0.884805		0.0734578	0.118336	0.926884	143.9	125	125.9		152.6	154.1	139.5	-1.13019	-0.176569	0.926884
BAE73970	SG0695	conserved hypothetical protein	189.333	258.667	0.731959		1.24366e-08	6.96891e-08	7.15684	202.6	188.8	176.6		247.7	272.5	255.8	-1.3662	-0.450166	7.15684
BAE73971	SG0696	hypothetical protein	30.0333	40.2	0.747098		0.0349443	0.0616549	1.21003	28.7	30.3	31.1		41.5	40.9	38.2	-1.33851	-0.420631	1.21003
BAE73972	SG0697	conserved hypothetical protein	797.767	1299.4	0.61395		9.6816e-05	0.00029419	3.53137	911.1	686.7	795.5		1269.8	1499.4	1129	-1.6288	-0.703807	3.53137
BAE73973	SG0698	conserved hypothetical protein	1521.77	1160.27	1.31157		0.0214718	0.0402857	1.39485	1800.9	1296	1468.4		1250.1	1159.9	1070.8	1.31157	0.391291	1.39485
BAE73974	SG0699	putative ABC transporter ATP-binding protein	41.5	68.0667	0.609696		1.51814e-05	5.21809e-05	4.28249	37.1	44.2	43.2		72.4	73.5	58.3	-1.64016	-0.713837	4.28249
BAE73975	SG0700	isocitrate dehydrogenase	902.5	1087.2	0.830114		0.0404801	0.0699505	1.15521	898.2	934	875.3		1246	1070.8	944.8	-1.20465	-0.268619	1.15521
BAE73976	SG0701	phosphoribosylaminoimidazole carboxylase ATPase subunit	114.533	376.7	0.304044		0	0	#NUM!	96.9	124.5	122.2		390.2	416.2	323.7	-3.289	-1.71765	#NUM!
BAE73977	SG0702	phosphoribosylaminoimidazole carboxylase catalytic subunit	121.067	373.9	0.323794		0	0	#NUM!	91.1	136.4	135.7		384.5	386.2	351	-3.08838	-1.62685	#NUM!
BAE73978	SG0703	putative UDP-2,3-diacylglucosamine hydrolase"	281.3	409.367	0.687159		9.38898e-09	5.33243e-08	7.27307	247.1	305.6	291.2		420.8	424.5	382.8	-1.45527	-0.541284	7.27307
BAE73979	SG0704	peptidyl-prolyl cis-trans isomerase B	1163	727.267	1.59914		4.96729e-13	4.90106e-12	11.3097	1217	1218.1	1053.9		768.9	680.2	732.7	1.59914	0.677295	11.3097
BAE73980	SG0705	cysteinyl-tRNA synthase	303.733	312.367	0.972362		0.563471	0.658625	0.181362	287.1	311.2	312.9		321.4	326.2	289.5	-1.02842	-0.0404353	0.181362
BAE73981	SG0706	5,10-methylene-tetrahydrofolate dehydrogenase"	324.8	585.867	0.554392		1.04139e-13	1.1697e-12	11.9319	271.6	358	344.8		613.7	600.4	543.5	-1.80378	-0.851021	11.9319
BAE73982	SG0707	conserved hypothetical protein	84.3667	33.5	2.51841		2.06182e-08	1.10373e-07	6.95714	75.4	90.5	87.2		21.5	31.9	47.1	2.51841	1.33251	6.95714
BAE73983	SG0708	conserved hypothetical protein	54.7	23.9	2.2887		4.74085e-06	1.75412e-05	4.75594	53.4	50.1	60.6		18.1	19.2	34.4	2.2887	1.19453	4.75594
BAE73984	SG0709	phage DNA-invertase	304.967	146.167	2.08643		8.3406e-05	0.000256854	3.59031	276.4	290.4	348.1		94.1	133.5	210.9	2.08643	1.06104	3.59031
BAE73985	SG0710	hypothetical phage protein	14.5	13.7	1.05839		0.797183	0.859713	0.0656463	17.3	13.1	13.1		12.3	13.8	15	1.05839	0.081877	0.0656463
BAE73986	SG0711	putative phage tail protein	12.9667	7.96667	1.62762		0.058463	0.0962021	1.01682	11.8	13	14.1		5.8	7.4	10.7	1.62762	0.70276	1.01682
BAE73987	SG0712	hypothetical phage protein	28.5667	16.0667	1.77801		0.0279337	0.0506713	1.29524	38	24.5	23.2		10.7	15.8	21.7	1.77801	0.830262	1.29524
BAE73988	SG0713	hypothetical phage protein	234.9	259.033	0.906833		0.113007	0.172423	0.763405	211	250.7	243		275	244.3	257.8	-1.10274	-0.141091	0.763405
BAE73989	SG0714	hypothetical phage protein	47.6333	35.3	1.34939		0.0277438	0.0503632	1.29789	51.3	46.1	45.5		27.9	36.7	41.3	1.34939	0.432303	1.29789
BAE73990	SG0715	hypothetical phage protein	12.4333	12.2333	1.01635		0.946845	0.975618	0.0107204	11	12.9	13.4		10.6	12.7	13.4	1.01635	0.0233956	0.0107204
BAE73991	SG0716	phage tail/DNA circulation protein	15.1667	12.7333	1.1911		0.426414	0.527461	0.277809	14.1	15.1	16.3		11.2	12.4	14.6	1.1911	0.252294	0.277809
BAE73992	SG0717	hypothetical phage protein	17	17.9667	0.946197		0.776031	0.842352	0.0745062	15.8	17.9	17.3		18.1	15	20.8	-1.05686	-0.079788	0.0745062
BAE73993	SG0718	hypothetical phage protein	10.8	6.8	1.58824		0.0989114	0.153713	0.81329	10	9.8	12.6		4.8	6.7	8.9	1.58824	0.667425	0.81329
BAE73994	SG0719	phage tail sheath protein	9.06667	9.33333	0.971429		0.91268	0.949277	0.0226069	8.8	9	9.4		7.8	9.3	10.9	-1.02941	-0.0418202	0.0226069
BAE73995	SG0720	hypothetical phage protein	4.7	2.8	1.67857		0.22915	0.314877	0.501859	4.7	4.3	5.1		1.5	2.3	4.6	1.67857	0.747234	0.501859
BAE73996	SG0721	hypothetical phage protein	6.03333	3.93333	1.5339		0.249147	0.336838	0.472579	7.4	5.5	5.2		3	3	5.8	1.5339	0.617203	0.472579
BAE73997	SG0722	phage major head protein	23.8	19.5	1.22051		0.260143	0.350011	0.455918	26.2	23.4	21.8		17.3	21.1	20.1	1.22051	0.287487	0.455918
BAE73998	SG0723	phage portal protein	28.1667	19.3	1.45941		0.0331519	0.0588224	1.23046	34.7	25.6	24.2		16.2	20.4	21.3	1.45941	0.545388	1.23046
BAE73999	SG0724	phage terminase large subunit	16.4333	12.7333	1.29058		0.236899	0.323056	0.490722	18.5	15.8	15		10.3	13.6	14.3	1.29058	0.368015	0.490722
BAE74000	SG0725	hypothetical phage protein	0.933333	0.533333	1.75		0.567718	0.661899	0.179208	0.9	1.1	0.8		0.4	0.6	0.6	1.75	0.807355	0.179208
BAE74001	SG0726	hypothetical phage protein	2.1	1.4	1.5		0.517088	0.616584	0.210008	2.6	2.5	1.2		1.2	1.2	1.8	1.5	0.584963	0.210008
BAE74002	SG0727	phage methyltransferase	13.4333	11.2333	1.19585		0.443827	0.54392	0.264465	12.9	13.6	13.8		8.8	10.9	14	1.19585	0.258031	0.264465
BAE74003	SG0728	phage lysozyme lysis protein	3.46667	2.73333	1.26829		0.609435	0.697607	0.156389	3.6	3.3	3.5		2	2.1	4.1	1.26829	0.342888	0.156389
BAE74004	SG0729	hypothetical phage protein	1.33333	0.866667	1.53846		0.587145	0.678574	0.168403	1.3	1.5	1.2		1	1	0.6	1.53846	0.621488	0.168403
BAE74005	SG0730	putative DNA replication protein	2.4	1.5	1.6		0.43056	0.531285	0.274673	2.3	1.9	3		0.7	1.8	2	1.6	0.678072	0.274673
BAE74006	SG0731	hypothetical phage protein	493.933	442.733	1.11565		0.593876	0.684781	0.164448	541.4	448	492.4		279.2	447.6	601.4	1.11565	0.157878	0.164448
BAE74007	SG0732	hypothetical phage protein	432.3	236.167	1.83049		0.000673058	0.00176214	2.75396	462.2	383.3	451.4		160.5	209.8	338.2	1.83049	0.872227	2.75396
BAE74008	SG0733	hypothetical protein	140.6	84.5333	1.66325		0.00454361	0.0100454	1.99803	144.5	127.7	149.6		58.5	74.1	121	1.66325	0.734004	1.99803
BAE74009	SG0734	hypothetical protein	8.83333	2.7	3.2716		0.00177546	0.00424221	2.37241	10.7	8.4	7.4		1.8	3.4	2.9	3.2716	1.71	2.37241
BAE74010	SG0735	conserved hypothetical protein	312.367	113.367	2.75537		1.08289e-14	1.36913e-13	12.8636	311.6	306.6	318.9		78.8	101.9	159.4	2.75537	1.46224	12.8636
BAE74011	SG0736	conserved hypothetical protein	8.6	5.66667	1.51765		0.233611	0.319959	0.494906	7.9	9.5	8.4		2.5	5.8	8.7	1.51765	0.601836	0.494906
BAE74012	SG0737	putative transport protein	42.2	49.3333	0.855405		0.584553	0.6762	0.169925	30.8	45.6	50.2		31.4	45.1	71.5	-1.16904	-0.22532	0.169925
BAE74013	SG0738	hypothetical phage protein	70.8333	95.1667	0.744308		0.00103583	0.00260875	2.58357	65.9	73.5	73.1		105.2	87.8	92.5	-1.34353	-0.426028	2.58357
BAE74014	SG0739	hypothetical phage protein	224.733	179.067	1.25503		0.161837	0.236184	0.626749	264.1	198.8	211.3		137.6	171.9	227.7	1.25503	0.327717	0.626749
BAE74015	SG0740	conserved hypothetical protein	100.6	81.6667	1.23184		0.343419	0.440613	0.355943	98.9	91.9	111		50	78.3	116.7	1.23184	0.300811	0.355943
BAE74016	SG0741	hypothetical phage protein	653.633	514.067	1.2715		0.000471141	0.00126105	2.89927	672	632.6	656.3		466.8	485.4	590	1.2715	0.346526	2.89927
BAE74017	SG0742	hypothetical phage protein	133.267	75.2333	1.77138		0.00306648	0.00705235	2.15167	166.5	113	120.3		63.3	66.3	96.1	1.77138	0.824872	2.15167
BAE74018	SG0743	hypothetical phage protein	52.3333	33.8667	1.54528		0.00665316	0.0141619	1.84888	62.5	42	52.5		37.3	33.2	31.1	1.54528	0.627864	1.84888
BAE74019	SG0744	phage DNA methyltransferase	95.2667	71.4	1.33427		0.276204	0.36925	0.43268	134.3	72.9	78.6		89.5	68.2	56.5	1.33427	0.416047	0.43268
BAE74020	SG0745	putative phage endonuclease	75.9667	35.3333	2.15		0.0127494	0.0255597	1.59244	107.8	57.7	62.4		41.5	34.6	29.9	2.15	1.10434	1.59244
BAE74021	SG0746	hypothetical phage protein	551	331.467	1.66231		0.00023021	0.000654473	3.18411	662.6	520.6	469.8		305.3	328.3	360.8	1.66231	0.733189	3.18411
BAE74022	SG0747	putative phage lysozyme lysis protein	58.0667	40.3333	1.43967		0.210161	0.292783	0.533454	81.8	49.6	42.8		55	34.6	31.4	1.43967	0.525738	0.533454
BAE74023	SG0748	hypothetical phage protein	133.133	57.5667	2.31268		1.02259e-20	1.86438e-19	18.7295	119.8	142.1	137.5		52.9	57.8	62	2.31268	1.20957	18.7295
BAE74024	SG0749	phage terminase large subunit	8.4	8.8	0.954545		0.866166	0.913643	0.0392235	5.4	10.1	9.7		8.5	8.3	9.6	-1.04762	-0.0671142	0.0392235
BAE74025	SG0750	conserved hypothetical protein	14.2	10.6	1.33962		0.211998	0.295178	0.529917	12.7	15.4	14.5		10.2	11.2	10.4	1.33962	0.421827	0.529917
BAE74026	SG0751	conserved hypothetical protein	16.2333	6.7	2.42289		0.00389946	0.00877554	2.05673	22	12.3	14.4		7	6.7	6.4	2.42289	1.27673	2.05673
BAE74027	SG0752	conserved hypothetical protein	22.1667	9.5	2.33333		0.00210463	0.0049908	2.30183	29.6	18.4	18.5		10.1	9.7	8.7	2.33333	1.22239	2.30183
BAE74028	SG0753	conserved hypothetical protein	37.9	23.4667	1.61506		0.0142565	0.0280888	1.55147	48.2	33.8	31.7		25.1	20.9	24.4	1.61506	0.691585	1.55147
BAE74029	SG0754	hypothetical protein	18.9333	19.9	0.951424		0.782727	0.848624	0.0712846	18.2	17	21.6		20.3	21.3	18.1	-1.05106	-0.07184	0.0712846
BAE74030	SG0755	conserved hypothetical protein	14.6667	21.9667	0.667678		0.0360496	0.0633385	1.19833	15.4	14.3	14.3		21	24.8	20.1	-1.49773	-0.582775	1.19833
BAE74031	SG0756	conserved hypothetical protein	37.9	29.8333	1.27039		0.0912743	0.142904	0.844957	43.3	34.6	35.8		31.7	30.7	27.1	1.27039	0.345273	0.844957
BAE74032	SG0757	conserved hypothetical protein	19.2667	13.7	1.40633		0.0944545	0.147119	0.832331	23.9	18.6	15.3		15.5	14.2	11.4	1.40633	0.491931	0.832331
BAE74033	SG0758	hypothetical protein	12.5333	14.1333	0.886792		0.588086	0.67935	0.167906	13.2	12.2	12.2		14	14.7	13.7	-1.12766	-0.173332	0.167906
BAE74034	SG0759	conserved hypothetical protein	63.9	58.9333	1.08428		0.443629	0.54392	0.264465	70.9	61.7	59.1		65.1	56.1	55.6	1.08428	0.116732	0.264465
BAE74035	SG0760	conserved hypothetical protein	16.0667	19.2	0.836806		0.358568	0.458413	0.338743	17.5	15.8	14.9		17.1	19.8	20.7	-1.19502	-0.257036	0.338743
BAE74036	SG0761	conserved hypothetical protein	36.9333	38.1	0.969379		0.844951	0.896247	0.0475723	46.9	33.7	30.2		35.2	41.9	37.2	-1.03159	-0.0448675	0.0475723
BAE74037	SG0762	conserved hypothetical protein	56.5667	41.6667	1.3576		0.0236082	0.0437395	1.35913	66.2	56	47.5		41	44.2	39.8	1.3576	0.441058	1.35913
BAE74038	SG0763	hypothetical phage protein	51.3333	42.1667	1.21739		0.102781	0.159136	0.798231	51.3	48.9	53.8		47.1	42.7	36.7	1.21739	0.283793	0.798231
BAE74039	SG0764	hypothetical protein	24.2333	8.53333	2.83984		9.23595e-05	0.00028201	3.54973	23.4	23.2	26.1		4	7.8	13.8	2.83984	1.50581	3.54973
BAE74040	SG0765	hypothetical protein	1516.2	577.267	2.62652		1.23696e-07	5.9055e-07	6.22874	1509.3	1472.2	1567.1		314.1	502.9	914.8	2.62652	1.39315	6.22874
BAE74041	SG0766	conserved hypothetical protein	2520.53	1193.67	2.11159		2.61183e-23	5.05489e-22	21.2963	2717.2	2465.9	2378.5		1090	1115.4	1375.6	2.11159	1.07833	21.2963
BAE74042	SG0767	hypothetical protein	97.9	63.1333	1.55069		0.000102356	0.000310648	3.50773	113.2	91.6	88.9		62.3	63.2	63.9	1.55069	0.632907	3.50773
BAE74043	SG0768	transposase	188.167	130.8	1.43858		4.61879e-05	0.00014766	3.83074	203	184	177.5		113.5	125.4	153.5	1.43858	0.524649	3.83074
BAE74044	SG0769	suppressor for copper-sensitivity B	40.2667	74.0667	0.543654		5.15201e-07	2.2158e-06	5.65447	31.4	42.9	46.5		72.5	76	73.7	-1.8394	-0.879238	5.65447
BAE74045	SG0770	suppressor for copper-sensitivity C	33.4	42.3333	0.788976		0.0744721	0.119726	0.92181	28.7	34.7	36.8		42.9	40.8	43.3	-1.26747	-0.341946	0.92181
BAE74046	SG0771	suppressor for copper-sensitivity D	28.9667	64.6	0.4484		1.69496e-10	1.23252e-09	8.90921	24.5	30.1	32.3		68.8	61.4	63.6	-2.23015	-1.15714	8.90921
BAE74047	SG0772	putative transposase	20.3667	18.8667	1.07951		0.680449	0.757526	0.120602	18.9	24.4	17.8		18.2	18	20.4	1.07951	0.11037	0.120602
BAE74048	SG0773	transposase	266.3	204.033	1.30518		0.00211572	0.00500296	2.30077	266.8	269	263.1		175.9	197.8	238.4	1.30518	0.384248	2.30077
BAE74049	SG0774	hypothetical protein	184.767	120.433	1.53418		8.96696e-06	3.18657e-05	4.49668	210.8	169.7	173.8		121.6	125.6	114.1	1.53418	0.61747	4.49668
BAE74050	SG0775	putative transcriptional regulator	69.2	112.2	0.616756		2.9676e-08	1.54906e-07	6.80993	63.9	67.8	75.9		111.9	118.5	106.2	-1.62139	-0.697229	6.80993
BAE74051	SG0776	conserved hypothetical protein	61.3667	81.8667	0.749593		0.00290621	0.0067392	2.17139	55.6	63.8	64.7		79.3	86.1	80.2	-1.33406	-0.415821	2.17139
BAE74052	SG0777	conserved hypothetical protein	157.633	128.267	1.22895		0.01606	0.0311301	1.50682	171.2	156.9	144.8		147.1	118.5	119.2	1.22895	0.297426	1.50682
BAE74053	SG0778	hypothetical protein	10.3667	6.03333	1.71823		0.0643079	0.104735	0.979906	9.5	10.3	11.3		5	6.9	6.2	1.71823	0.780925	0.979906
BAE74054	SG0779	hypothetical protein	111.333	212.233	0.52458		8.21565e-15	1.04397e-13	12.9813	92.2	124.5	117.3		197	213.1	226.6	-1.90629	-0.930766	12.9813
BAE74055	SG0780	hypothetical protein	145.667	99.8	1.45959		7.43346e-05	0.000230947	3.63649	164.8	141.4	130.8		97.4	99.2	102.8	1.45959	0.545559	3.63649
BAE74056	SG0781	hypothetical protein	147.9	162.167	0.912025		0.156105	0.229015	0.640137	137.8	151.5	154.4		159	167	160.5	-1.09646	-0.132855	0.640137
BAE74057	SG0782	putative N-acetylmuramoyl-L-alanine amidase	2514.3	1430.13	1.75809		2.89033e-05	9.58113e-05	4.01858	3030.2	2252.2	2260.5		1357.9	1473.5	1459	1.75809	0.814007	4.01858
BAE74058	SG0783	conserved hypothetical protein	590.467	610.367	0.967397		0.661978	0.741227	0.130049	502.2	631.6	637.6		590.1	619	622	-1.0337	-0.0478206	0.130049
BAE74059	SG0784	putative lipid A biosynthesis acyltransferase	221.7	394.633	0.561787		0.00981027	0.0202317	1.69397	106.7	279.4	279		346.2	459.3	378.4	-1.78003	-0.831904	1.69397
BAE74060	SG0785	conserved hypothetical protein	116.967	220.3	0.530943		6.32827e-13	6.07707e-12	11.2163	97.2	137	116.7		225.9	216.7	218.3	-1.88344	-0.913372	11.2163
BAE74061	SG0786	hypothetical protein	93.2667	287.5	0.324406		0	0	#NUM!	78.7	102	99.1		292.1	318.6	251.8	-3.08256	-1.62413	#NUM!
BAE74062	SG0787	hypothetical phage protein	15.5667	22.8667	0.680758		0.0408257	0.0703063	1.15301	15.8	16.5	14.4		25.8	22	20.8	-1.46895	-0.554786	1.15301
BAE74063	SG0788	putative phage tail protein	18.2667	23.1333	0.789625		0.187773	0.265563	0.575833	18.8	18.9	17.1		26.2	23.2	20	-1.26642	-0.34076	0.575833
BAE74064	SG0789	putative phage base plate protein	12.2333	22.9667	0.532656		0.00167944	0.00403966	2.39366	12.5	11.2	13		26.6	24	18.3	-1.87738	-0.908724	2.39366
BAE74065	SG0790	transposase	210.8	177.2	1.18962		0.0547778	0.0912118	1.03995	239.9	206.4	186.1		169	177.3	185.3	1.18962	0.250496	1.03995
BAE74066	SG0791	putative phage DNA adenine methylase	21.5333	17.1333	1.25681		0.221007	0.305356	0.515194	18.6	22.9	23.1		15.7	15.4	20.3	1.25681	0.329766	0.515194
BAE74067	SG0792	lipoate synthase	1151.3	1154.8	0.996969		0.922094	0.95686	0.0191518	1185.6	1136.3	1132		1232.9	1144.7	1086.8	-1.00304	-0.0043792	0.0191518
BAE74068	SG0793	lipoate-protein ligase B	1553.97	2086.33	0.744831		0.000157358	0.0004609	3.33639	1557.7	1533.2	1571		2224.5	2215.9	1818.6	-1.34259	-0.425014	3.33639
BAE74069	SG0794	conserved hypothetical protein	3097.2	1810.83	1.71037		3.08835e-05	0.000101839	3.99209	3643	3029.2	2619.4		1980.1	1721.5	1730.9	1.71037	0.774311	3.99209
BAE74070	SG0795	penicillin-binding protein 5	361.233	507.8	0.711369		0.00848085	0.0177224	1.75148	264.7	406.2	412.8		459.3	553.4	510.7	-1.40574	-0.491329	1.75148
BAE74071	SG0796	rod shape-determining protein RodA	119.7	123.7	0.967664		0.693544	0.769108	0.114013	103.3	127.1	128.7		130.7	120.7	119.7	-1.03342	-0.0474223	0.114013
BAE74072	SG0797	penicillin-binding protein 2	92.9333	76.5667	1.21376		0.0623628	0.101952	0.991603	78.7	99.9	100.2		68.8	80.3	80.6	1.21376	0.27948	0.991603
BAE74073	SG0798	conserved hypothetical protein	684.4	664.9	1.02933		0.628133	0.713169	0.146807	646.4	749	657.8		701.4	662.1	631.2	1.02933	0.0417024	0.146807
BAE74074	SG0799	conserved hypothetical protein	524.9	338.533	1.55051		4.12743e-12	3.59329e-11	10.4445	507.7	553	514		309.6	381.9	324.1	1.55051	0.632745	10.4445
BAE74075	SG0800	nicotinate-nucleotide adenylyltransferase	116.567	170.7	0.682874		0.000466642	0.00125168	2.90251	92	138.5	119.2		174.2	176.2	161.7	-1.4644	-0.550308	2.90251
BAE74076	SG0801	DNA polymerase III delta subunit	562.767	795.9	0.707082		1.9596e-07	9.09658e-07	6.04112	548.6	583.6	556.1		844.1	829.1	714.5	-1.41426	-0.50005	6.04112
BAE74077	SG0802	rare lipoprotein B precursor	759.1	792.2	0.958218		0.417957	0.518786	0.285012	784.1	748.4	744.8		835.5	822.6	718.5	-1.0436	-0.0615747	0.285012
BAE74078	SG0803	leucyl-tRNA synthase	954.533	847.567	1.1262		0.0134541	0.0267849	1.57211	985	931.5	947.1		901.3	865.4	776	1.1262	0.171469	1.57211
BAE74079	SG0804	conserved hypothetical protein	59.3	38.1333	1.55507		0.0100435	0.0206618	1.68483	74	53.5	50.4		41.7	41.7	31	1.55507	0.636979	1.68483
BAE74080	SG0805	glutamate-aspartate ABC transporter ATP-binding component GltL	59.1333	45.8333	1.29018		0.0251497	0.0461537	1.33579	60.3	57.6	59.5		44.7	48.1	44.7	1.29018	0.367574	1.33579
BAE74081	SG0806	glutamate-aspartate ABC transporter periplasmic component GltI	1918.83	790.9	2.42614		4.35102e-21	8.04938e-20	19.0942	2111.1	1943.9	1701.5		780.9	776.8	815	2.42614	1.27866	19.0942
BAE74082	SG0807	apolipoprotein N-acyltransferase	155.6	203.067	0.766251		0.0194715	0.0368625	1.43342	143.7	165.9	157.2		165.4	226.6	217.2	-1.30506	-0.384111	1.43342
BAE74083	SG0808	putative transport protein	566.8	318.4	1.78015		1.95276e-08	1.05432e-07	6.97703	631.3	547.4	521.7		259.7	338.8	356.7	1.78015	0.831999	6.97703
BAE74084	SG0809	conserved hypothetical protein	406.5	243.7	1.66803		1.13352e-05	3.96654e-05	4.40159	451.2	393	375.3		186.7	282.1	262.3	1.66803	0.738149	4.40159
BAE74085	SG0810	putative ATP-binding protein in pho regulon	556.433	308.833	1.80173		1.78508e-06	7.084e-06	5.14972	640.2	526.3	502.8		249.6	326.6	350.3	1.80173	0.84938	5.14972
BAE74086	SG0811	putative tRNA-thiotransferase	1149.17	730.467	1.5732		0.00195081	0.00464355	2.33315	1408.1	1040.6	998.8		673.9	800.2	717.3	1.5732	0.653698	2.33315
BAE74087	SG0812	putative 2-octaprenyl-3-methyl-6-methoxy-1,4-benzoquinol hydroxylase"	125.833	225.1	0.559011		9.49597e-08	4.65728e-07	6.33187	124.9	123.1	129.5		242.2	242	191.1	-1.78887	-0.839052	6.33187
BAE74088	SG0813	asparagine synthase B	1044.7	373.9	2.79406		3.06962e-06	1.17018e-05	4.93175	1322.1	963.8	848.2		415.8	356.5	349.4	2.79406	1.48236	4.93175
BAE74089	SG0814	N-acetylglucosamine repressor	119.567	113.133	1.05687		0.47358	0.571476	0.243002	122.9	119.8	116		117.5	113.5	108.4	1.05687	0.0797912	0.243002
BAE74090	SG0815	N-acetylglucosamine-6-phosphate deacetylase	212.3	205	1.03561		0.868338	0.914499	0.0388166	288.8	171.3	176.8		238.9	199.1	177	1.03561	0.0504805	0.0388166
BAE74091	SG0816	putative phage transcriptional regulator	0	0	#DIV/0!		1	1	0	0	0	0		0	0	0	#DIV/0!	#DIV/0!	0
BAE74092	SG0817	conserved hypothetical protein	0	0	#DIV/0!		1	1	0	0	0	0		0	0	0	#DIV/0!	#DIV/0!	0
BAE74093	SG0818	conserved hypothetical protein	0	0	#DIV/0!		1	1	0	0	0	0		0	0	0	#DIV/0!	#DIV/0!	0
BAE74094	SG0819	conserved hypothetical protein	0	0	#DIV/0!		1	1	0	0	0	0		0	0	0	#DIV/0!	#DIV/0!	0
BAE74095	SG0820	conserved hypothetical protein	0	0	#DIV/0!		1	1	0	0	0	0		0	0	0	#DIV/0!	#DIV/0!	0
BAE74096	SG0821	conserved hypothetical protein	0	0	#DIV/0!		1	1	0	0	0	0		0	0	0	#DIV/0!	#DIV/0!	0
BAE74097	SG0822	conserved hypothetical protein	0	0	#DIV/0!		1	1	0	0	0	0		0	0	0	#DIV/0!	#DIV/0!	0
BAE74098	SG0823	conserved hypothetical protein	0	0	#DIV/0!		1	1	0	0	0	0		0	0	0	#DIV/0!	#DIV/0!	0
BAE74099	SG0824	conserved hypothetical protein	0	0	#DIV/0!		1	1	0	0	0	0		0	0	0	#DIV/0!	#DIV/0!	0
BAE74100	SG0825	conserved hypothetical protein	0	0	#DIV/0!		1	1	0	0	0	0		0	0	0	#DIV/0!	#DIV/0!	0
BAE74101	SG0826	conserved hypothetical protein	0	0	#DIV/0!		1	1	0	0	0	0		0	0	0	#DIV/0!	#DIV/0!	0
BAE74102	SG0827	conserved hypothetical protein	0	0	#DIV/0!		1	1	0	0	0	0		0	0	0	#DIV/0!	#DIV/0!	0
BAE74103	SG0828	putative methyltransferase	0	0	#DIV/0!		1	1	0	0	0	0		0	0	0	#DIV/0!	#DIV/0!	0
BAE74104	SG0829	conserved hypothetical protein	0	0	#DIV/0!		1	1	0	0	0	0		0	0	0	#DIV/0!	#DIV/0!	0
BAE74105	SG0830	conserved hypothetical protein	0	0	#DIV/0!		1	1	0	0	0	0		0	0	0	#DIV/0!	#DIV/0!	0
BAE74106	SG0831	putative lipoprotein	0	0	#DIV/0!		1	1	0	0	0	0		0	0	0	#DIV/0!	#DIV/0!	0
BAE74107	SG0832	conserved hypothetical protein	0	0	#DIV/0!		1	1	0	0	0	0		0	0	0	#DIV/0!	#DIV/0!	0
BAE74108	SG0833	conserved hypothetical protein	0	0	#DIV/0!		1	1	0	0	0	0		0	0	0	#DIV/0!	#DIV/0!	0
BAE74109	SG0834	conserved hypothetical protein	0	0	#DIV/0!		1	1	0	0	0	0		0	0	0	#DIV/0!	#DIV/0!	0
BAE74110	SG0835	conserved hypothetical protein	0	0	#DIV/0!		1	1	0	0	0	0		0	0	0	#DIV/0!	#DIV/0!	0
BAE74111	SG0836	conserved hypothetical protein	0	0	#DIV/0!		1	1	0	0	0	0		0	0	0	#DIV/0!	#DIV/0!	0
BAE74112	SG0837	conserved hypothetical protein	0	0	#DIV/0!		1	1	0	0	0	0		0	0	0	#DIV/0!	#DIV/0!	0
BAE74113	SG0838	hypothetical phage protein	0	0	#DIV/0!		1	1	0	0	0	0		0	0	0	#DIV/0!	#DIV/0!	0
BAE74114	SG0839	conserved hypothetical protein	0	0	#DIV/0!		1	1	0	0	0	0		0	0	0	#DIV/0!	#DIV/0!	0
BAE74115	SG0840	conserved hypothetical protein	0	0	#DIV/0!		1	1	0	0	0	0		0	0	0	#DIV/0!	#DIV/0!	0
BAE74116	SG0841	conserved hypothetical protein	0	0	#DIV/0!		1	1	0	0	0	0		0	0	0	#DIV/0!	#DIV/0!	0
BAE74117	SG0842	hypothetical phage protein	0	0	#DIV/0!		1	1	0	0	0	0		0	0	0	#DIV/0!	#DIV/0!	0
BAE74118	SG0843	conserved hypothetical protein	0	0	#DIV/0!		1	1	0	0	0	0		0	0	0	#DIV/0!	#DIV/0!	0
BAE74119	SG0844	conserved hypothetical protein	0	0	#DIV/0!		1	1	0	0	0	0		0	0	0	#DIV/0!	#DIV/0!	0
BAE74120	SG0845	phage tail sheath protein	0	0	#DIV/0!		1	1	0	0	0	0		0	0	0	#DIV/0!	#DIV/0!	0
BAE74121	SG0846	phage tail core protein	0	0	#DIV/0!		1	1	0	0	0	0		0	0	0	#DIV/0!	#DIV/0!	0
BAE74122	SG0847	conserved hypothetical protein	0	0	#DIV/0!		1	1	0	0	0	0		0	0	0	#DIV/0!	#DIV/0!	0
BAE74123	SG0848	conserved hypothetical protein	0	0	#DIV/0!		1	1	0	0	0	0		0	0	0	#DIV/0!	#DIV/0!	0
BAE74124	SG0849	hypothetical phage protein	0	0	#DIV/0!		1	1	0	0	0	0		0	0	0	#DIV/0!	#DIV/0!	0
BAE74125	SG0850	conserved hypothetical protein	0	0	#DIV/0!		1	1	0	0	0	0		0	0	0	#DIV/0!	#DIV/0!	0
BAE74126	SG0851	putative phage tail fiber protein	0	0	#DIV/0!		1	1	0	0	0	0		0	0	0	#DIV/0!	#DIV/0!	0
BAE74127	SG0852	putative phage regulatory protein	0	0	#DIV/0!		1	1	0	0	0	0		0	0	0	#DIV/0!	#DIV/0!	0
BAE74128	SG0853	putative phage baseplate protein	0	0	#DIV/0!		1	1	0	0	0	0		0	0	0	#DIV/0!	#DIV/0!	0
BAE74129	SG0854	putative phage baseplate protein	0	0	#DIV/0!		1	1	0	0	0	0		0	0	0	#DIV/0!	#DIV/0!	0
BAE74130	SG0855	putative phage baseplate assembly protein	0	0	#DIV/0!		1	1	0	0	0	0		0	0	0	#DIV/0!	#DIV/0!	0
BAE74131	SG0856	putative phage tail fiber protein	0	0	#DIV/0!		1	1	0	0	0	0		0	0	0	#DIV/0!	#DIV/0!	0
BAE74132	SG0857	phage tail fiber protein	0	0	#DIV/0!		1	1	0	0	0	0		0	0	0	#DIV/0!	#DIV/0!	0
BAE74133	SG0858	glucosamine-6-phosphate deaminase	119.833	127.533	0.939624		0.465513	0.564448	0.248376	124.1	110.9	124.5		144.6	121.1	116.9	-1.06426	-0.0898451	0.248376
BAE74134	SG0859	PTS system N-acetylglucosamine-specific IIABC component	285.1	332.7	0.856928		0.000847773	0.0021589	2.66577	284.8	278	292.5		321.5	335.2	341.4	-1.16696	-0.222754	2.66577
BAE74135	SG0860	glutaminyl-tRNA synthase	385.3	328.9	1.17148		0.000537164	0.00143016	2.84461	363.3	404.8	387.8		349.6	324	313.1	1.17148	0.228333	2.84461
BAE74136	SG0861	ferric uptake regulation protein	1063.1	756.933	1.40448		1.97781e-08	1.06556e-07	6.97242	1061.3	1094.4	1033.6		692.9	715.4	862.5	1.40448	0.490039	6.97242
BAE74137	SG0862	flavodoxin 1	1037.8	712.933	1.45568		1.73646e-08	9.49767e-08	7.02238	1023.5	1123.9	966		776.9	662	699.9	1.45568	0.541689	7.02238
BAE74138	SG0863	conserved hypothetical protein	121.133	89.8667	1.34792		0.0357585	0.062915	1.20125	100.4	138.9	124.1		70.5	99.9	99.2	1.34792	0.430738	1.20125
BAE74139	SG0864	conserved hypothetical protein	110.667	107.333	1.03106		0.718002	0.790242	0.10224	114.5	117.6	99.9		118.2	108.2	95.6	1.03106	0.0441226	0.10224
BAE74140	SG0865	negative modulator of replication initiation SeqA	296.3	261.433	1.13337		0.011	0.0223736	1.65026	280.8	307.1	301		256.4	251.7	276.2	1.13337	0.180616	1.65026
BAE74141	SG0866	phosphoglucomutase Pgm	299.4	382.567	0.782609		0.0123495	0.0248371	1.6049	297.7	288.8	311.7		437.1	381.8	328.8	-1.27778	-0.353637	1.6049
BAE74142	SG0867	conserved hypothetical protein	134.367	153.9	0.873078		0.0443619	0.0756197	1.12137	144.2	132.3	126.6		163.4	157.4	140.9	-1.14537	-0.195818	1.12137
BAE74143	SG0868	deoxyribodipyrimidine photolyase	168.4	174.167	0.96689		0.740479	0.811078	0.0909376	200.3	159.2	145.7		187.2	174.5	160.8	-1.03424	-0.0485764	0.0909376
BAE74144	SG0869	conserved hypothetical protein	183.6	224.9	0.816363		0.000369907	0.00100833	2.9964	186.1	178.1	186.6		224.5	238.7	211.5	-1.22495	-0.292718	2.9964
BAE74145	SG0870	putative carboxylase	169.867	252.267	0.673362		1.00877e-06	4.18132e-06	5.37869	158	168.3	183.3		258.2	274.1	224.5	-1.48509	-0.570547	5.37869
BAE74146	SG0871	citrate synthase	1924.13	1213	1.58626		0.136846	0.204335	0.689658	2804.7	1618.6	1349.1		1540.9	1108.7	989.4	1.58626	0.665629	0.689658
BAE74147	SG0872	succinate dehydrogenase cytochrome b-556 subunit	2888.3	3077.9	0.9384		0.490806	0.589987	0.229158	2339.2	3167.3	3158.4		3150.8	3015.4	3067.5	-1.06564	-0.0917258	0.229158
BAE74148	SG0873	succinate dehydrogenase hydrophobic subunit	3992.57	4619.7	0.864248		0.0894491	0.14022	0.853189	3492.9	4399.4	4085.4		5097.2	4207.6	4554.3	-1.15708	-0.210483	0.853189
BAE74149	SG0874	succinate dehydrogenase flavoprotein subunit	2572.57	4627.37	0.555946		3.49835e-07	1.53878e-06	5.81282	2361.4	2691	2665.3		5353.7	4476.1	4052.3	-1.79874	-0.846983	5.81282
BAE74150	SG0875	succinate dehydrogenase iron-sulfur subunit	4075.5	4655.63	0.875391		0.325852	0.421514	0.375188	4527.6	4126.2	3572.7		5704.5	4154	4108.4	-1.14235	-0.192	0.375188
BAE74151	SG0876	2-oxoglutarate dehydrogenase E1 component	2475.7	3660.47	0.676335		0.00210995	0.00499402	2.30155	2691.5	2398.5	2337.1		4367.5	3475.8	3138.1	-1.47856	-0.564191	2.30155
BAE74152	SG0877	2-oxoglutarate dehydrogenase E2 component	3208.73	3846.5	0.834196		0.21755	0.301573	0.520607	3589.8	3064.2	2972.2		4791.3	3529.4	3218.8	-1.19876	-0.261542	0.520607
BAE74153	SG0878	succinyl-CoA synthase beta subunit	3509.07	5334.4	0.657818		0.0112501	0.0227901	1.64225	3614.3	3515	3397.9		6748.5	4807.1	4447.6	-1.52018	-0.604239	1.64225
BAE74154	SG0879	succinyl-CoA synthase alpha subunit	4092.7	5916.07	0.691794		0.0285303	0.0516048	1.28731	4407.2	4023	3847.9		7504.1	5425.3	4818.8	-1.44552	-0.531585	1.28731
BAE74155	SG0880	cytochrome d ubiquinol oxidase subunit I	773.4	814.633	0.949384		0.790682	0.854901	0.0680839	627.7	742.9	949.6		573.4	1003	867.5	-1.05331	-0.0749361	0.0680839
BAE74156	SG0881	cytochrome d ubiquinol oxidase subunit II	606.6	1000.87	0.606075		0.056542	0.0933462	1.0299	461.1	584.9	773.8		650	1278.5	1074.1	-1.64996	-0.722432	1.0299
BAE74157	SG0882	conserved hypothetical protein	398.5	521.433	0.76424		0.0111926	0.0227101	1.64378	305.4	441.1	449		523.5	509.7	531.1	-1.30849	-0.387903	1.64378
BAE74158	SG0883	colicin import protein TolQ	231.5	203.4	1.13815		0.118466	0.180314	0.74397	200.2	250.4	243.9		198.6	209.4	202.2	1.13815	0.186693	0.74397
BAE74159	SG0884	colicin import protein TolR	240.533	357.067	0.673637		2.10422e-09	1.32026e-08	7.87934	208.4	255.2	258		358.7	367.2	345.3	-1.48448	-0.569957	7.87934
BAE74160	SG0885	colicin import protein TolA	500.667	518.533	0.965544		0.32068	0.416321	0.380571	496.4	513.5	492.1		516	510.4	529.2	-1.03569	-0.0505863	0.380571
BAE74161	SG0886	colicin import protein TolB	762.267	1166.8	0.653297		2.67718e-07	1.20497e-06	5.91902	776.3	755.1	755.4		1310.5	1136	1053.9	-1.5307	-0.61419	5.91902
BAE74162	SG0887	peptidoglycan-associated lipoprotein	3983.63	2506.57	1.58928		8.10427e-10	5.35179e-09	8.2715	4399.1	3878.9	3672.9		2575.6	2281.7	2662.4	1.58928	0.668372	8.2715
BAE74163	SG0888	conserved hypothetical protein	931.167	759.4	1.22619		2.74207e-07	1.22607e-06	5.91148	897.2	947.1	949.2		738	721.6	818.6	1.22619	0.294179	5.91148
BAE74164	SG0889	quinolinate synthase A	508.433	851.033	0.597431		1.32861e-05	4.59804e-05	4.33743	370.4	561.4	593.5		887.6	883.7	781.8	-1.67383	-0.743157	4.33743
BAE74165	SG0890	hypothetical protein	909.3	1503.83	0.604655		1.0747e-12	9.97762e-12	11.001	860.6	928.7	938.6		1498	1637.3	1376.2	-1.65384	-0.725816	11.001
BAE74166	SG0891	putative cation transport protein	43.4	55.6	0.780576		0.0328395	0.0583504	1.23396	46.3	39.5	44.4		49.8	61.7	55.3	-1.28111	-0.35739	1.23396
BAE74167	SG0892	hypothetical protein	25.2	18.9	1.33333		0.101476	0.157407	0.802975	30.1	22	23.5		18	18.7	20	1.33333	0.415037	0.802975
BAE74168	SG0893	3-deoxy-D-arabino-heptulosonate-7-phosphate synthase	163.567	351.733	0.46503		9.76693e-08	4.78085e-07	6.32049	102.4	176	212.3		354.6	374	326.6	-2.1504	-1.1046	6.32049
BAE74169	SG0894	phosphoglyceromutase 1	557.4	504.5	1.10486		0.170667	0.247064	0.607191	505.4	556.4	610.4		548.9	491.1	473.5	1.10486	0.143859	0.607191
BAE74170	SG0895	putative galactokinase	192.867	122.333	1.57657		6.58436e-12	5.63478e-11	10.2491	194.5	200.5	183.6		128.6	123.7	114.7	1.57657	0.656786	10.2491
BAE74171	SG0896	putative galactose-1-phosphate uridylyltransferase	61.8667	28.8667	2.14319		0.0540525	0.090243	1.04459	95.6	44.6	45.4		24.3	31	31.3	2.14319	1.09976	1.04459
BAE74172	SG0897	UDP-D-galactose 4-epimerase GalE	136.933	62.5	2.19093		0.0475474	0.0804501	1.09447	211.6	101.3	97.9		56.9	61.6	69	2.19093	1.13155	1.09447
BAE74173	SG0898	putative molybdenum uptake operon transcriptional repressor ModE	17.5	15.5667	1.1242		0.564242	0.659068	0.18107	19	17.6	15.9		17.1	15.5	14.1	1.1242	0.168895	0.18107
BAE74174	SG0899	D-alanine-D-alanine ligase A	282.067	876.767	0.321712		4.0705e-11	3.16092e-10	9.50019	204.9	316	325.3		975.8	934.5	720	-3.10837	-1.63616	9.50019
BAE74175	SG0900	conserved hypothetical protein	517	454.367	1.13785		0.0475233	0.0804501	1.09447	540.6	526.8	483.6		482.8	476.2	404.1	1.13785	0.186307	1.09447
BAE74176	SG0901	conserved hypothetical protein	390.267	255.9	1.52507		3.22721e-05	0.00010579	3.97556	408.8	402.2	359.8		286.6	280.5	200.6	1.52507	0.60888	3.97556
BAE74177	SG0902	adenosylmethionine-8-amino-7-oxononanoate aminotransferase	217.933	87.9333	2.47839		6.36925e-36	1.5118e-34	33.8205	217.9	226.2	209.7		90.2	96.8	76.8	2.47839	1.3094	33.8205
BAE74178	SG0903	biotin synthase BioB	482.867	141.567	3.41088		4.41868e-66	1.19542e-64	63.9225	496.7	499.4	452.5		160.9	145.7	118.1	3.41088	1.77014	63.9225
BAE74179	SG0904	8-amino-7-oxononanoate synthase	316.033	171.433	1.84348		1.83446e-09	1.16259e-08	7.93457	325	316.9	306.2		186.5	198.3	129.5	1.84348	0.882429	7.93457
BAE74180	SG0905	biotin synthesis protein BioC	174.3	90.5333	1.92526		1.02213e-13	1.15322e-12	11.9381	169.5	176.2	177.2		95	101.8	74.8	1.92526	0.945052	11.9381
BAE74181	SG0906	dethiobiotin synthase	212.3	144.067	1.47362		8.4359e-07	3.53746e-06	5.45131	222.7	207.8	206.4		150.5	158.5	123.2	1.47362	0.559368	5.45131
BAE74182	SG0907	excision nuclease subunit B	233.9	413.833	0.565203		0	0	#NUM!	209.8	236.4	255.5		439.7	419.1	382.7	-1.76927	-0.823158	#NUM!
BAE74183	SG0908	conserved hypothetical protein	76.5333	117.867	0.649321		2.63939e-07	1.19223e-06	5.92364	70.6	76.8	82.2		119.6	121	113	-1.54007	-0.622996	5.92364
BAE74184	SG0909	molybdopterin biosynthesis protein C	49.3667	51.2333	0.963565		0.738169	0.8089	0.0921053	50.8	48.2	49.1		48.4	58.4	46.9	-1.03781	-0.0535455	0.0921053
BAE74185	SG0910	conserved hypothetical protein	1288.93	1205.7	1.06903		0.195258	0.274913	0.560804	1394.9	1216.2	1255.7		1272	1178.4	1166.7	1.06903	0.0963067	0.560804
BAE74186	SG0911	putative 1-aminocyclopropane-1-carboxylate deaminase	1308.43	1817.33	0.719974		7.06391e-05	0.00022078	3.65604	1463.3	1236.2	1225.8		1838.7	1974.7	1638.6	-1.38894	-0.473983	3.65604
BAE74187	SG0912	putative ABC transporter ATP-binding component	558.533	699.167	0.798856		8.95141e-08	4.39878e-07	6.35667	554.7	562.5	558.4		710.2	729.5	657.8	-1.25179	-0.323993	6.35667
BAE74188	SG0913	putative ATP-dependent RNA helicase	610.067	480.667	1.26921		0.0131254	0.026209	1.58155	564	681.5	584.7		412.2	536.5	493.3	1.26921	0.34393	1.58155
BAE74189	SG0914	hypothetical protein	11.7333	9.6	1.22222		0.424603	0.525481	0.279443	12.9	11.4	10.9		8.5	8.6	11.7	1.22222	0.289507	0.279443
BAE74190	SG0915	putative amino acid ABC transporter ATP-binding component	20.8333	13.1	1.59033		0.0217509	0.0407486	1.38989	22	20.5	20		12.4	13.6	13.3	1.59033	0.669327	1.38989
BAE74191	SG0916	putative ATP-dependent helicase	56.6667	93.4667	0.606277		1.84435e-07	8.59333e-07	6.06584	50.6	61.7	57.7		91.1	101.4	87.9	-1.64941	-0.721952	6.06584
BAE74192	SG0917	putative DNA-binding protein	1596.4	1744.57	0.91507		0.748285	0.817493	0.087516	1436.4	1425.9	1926.9		939.8	1858.9	2435	-1.09281	-0.128047	0.087516
BAE74193	SG0918	putative ABC transporter ATP-binding component	106.767	88.1	1.21188		0.0210918	0.0396226	1.40206	109.6	108.7	102		79.4	90.6	94.3	1.21188	0.277247	1.40206
BAE74194	SG0919	conserved hypothetical protein	19.6333	36.7667	0.533998		7.52396e-05	0.000232845	3.63293	18.6	22	18.3		33.4	41.5	35.4	-1.87267	-0.905093	3.63293
BAE74195	SG0920	putative molybdopterin biosynthesis protein MoeA	32.1333	46.6	0.689557		0.00460768	0.0101603	1.99309	36.3	30.1	30		48.9	47.6	43.3	-1.45021	-0.536259	1.99309
BAE74196	SG0921	D-alanyl-D-alanine carboxypeptidase	156.267	145.8	1.07179		0.304602	0.399363	0.398632	158.5	157.8	152.5		151.8	148.5	137.1	1.07179	0.100019	0.398632
BAE74197	SG0922	serine transport protein	600.633	567.033	1.05926		0.637534	0.718643	0.143487	473.5	642.2	686.2		619.2	544.8	537.1	1.05926	0.083051	0.143487
BAE74198	SG0923	glutaredoxin 1	293.467	265.6	1.10492		0.314406	0.409868	0.387356	242.5	313.4	324.5		251.9	275.7	269.2	1.10492	0.143941	0.387356
BAE74199	SG0924	ribosomal protein S6 modification protein	335.1	363.733	0.921279		0.124379	0.188228	0.725316	347.1	344.3	313.9		361.7	390.7	338.8	-1.08545	-0.118289	0.725316
BAE74200	SG0925	putrescine ABC transporter periplasmic component	96.0667	64.6667	1.48557		1.84614e-05	6.24313e-05	4.2046	98.9	95.1	94.2		65.3	58.7	70	1.48557	0.571014	4.2046
BAE74201	SG0926	putrescine ABC transporter ATP-binding component	70.9	51.6333	1.37314		0.00267285	0.00625572	2.20372	71.6	67.1	74		54.2	54.3	46.4	1.37314	0.457483	2.20372
BAE74202	SG0927	putrescine ABC transporter permease component	51.5333	49.7333	1.03619		0.76321	0.830912	0.0804452	47.3	54.4	52.9		48.9	51.6	48.7	1.03619	0.0512928	0.0804452
BAE74203	SG0928	putrescine ABC transporter permease component	29.5333	44.8333	0.658736		0.00355717	0.00808476	2.09233	22.4	33	33.2		45.3	46.2	43	-1.51806	-0.602228	2.09233
BAE74204	SG0929	phage integrase	19.1667	17.1333	1.11868		0.568621	0.662577	0.178763	15.7	20.3	21.5		12.5	17.9	21	1.11868	0.161794	0.178763
BAE74205	SG0930	hypothetical phage protein	6.26667	4.56667	1.37226		0.372091	0.473183	0.324971	7	6.4	5.4		4.8	4.1	4.8	1.37226	0.456557	0.324971
BAE74206	SG0931	hypothetical protein	13.6667	6.3	2.16931		0.00433996	0.00965459	2.01527	16.6	12	12.4		6	6	6.9	2.16931	1.11724	2.01527
BAE74207	SG0932	hypothetical phage protein	159.633	90.6	1.76196		0.00387279	0.00872331	2.05932	198.9	140.8	139.2		67.3	89.1	115.4	1.76196	0.817179	2.05932
BAE74208	SG0933	hypothetical phage protein	432.5	290.167	1.49052		0.000156564	0.000459109	3.33808	421.4	425	451.1		240.4	268.9	361.2	1.49052	0.575818	3.33808
BAE74209	SG0934	hypothetical phage protein	699.2	422.633	1.65439		0.000231134	0.000656359	3.18286	622.3	724.1	751.2		330.7	388.8	548.4	1.65439	0.726299	3.18286
BAE74210	SG0935	hypothetical protein	10.5333	10.6333	0.990596		0.96936	0.99183	0.00356276	9.4	10.2	12		8	10.2	13.7	-1.00949	-0.0136319	0.00356276
BAE74211	SG0936	hypothetical phage protein	303.967	188.033	1.61656		0.0289067	0.0521356	1.28287	264.1	299.7	348.1		113.9	173.1	277.1	1.61656	0.692925	1.28287
BAE74212	SG0937	hypothetical phage protein	479.4	277.1	1.73006		0.00524279	0.0114207	1.94231	451.3	466.3	520.6		176.2	242.9	412.2	1.73006	0.790823	1.94231
BAE74213	SG0938	hypothetical phage protein	2.63333	1.9	1.38596		0.550698	0.646302	0.189565	2.2	2.4	3.3		1.9	1.3	2.5	1.38596	0.470891	0.189565
BAE74214	SG0939	phage lysozyme lysis protein	36.8333	26.7333	1.37781		0.0287736	0.0519701	1.28425	40.4	37.2	32.9		23.3	30.2	26.7	1.37781	0.462372	1.28425
BAE74215	SG0940	putative phage DNA injection protein	26.3333	18.4333	1.42857		0.0826048	0.130878	0.883134	33.5	20.5	25		18.6	17.8	18.9	1.42857	0.514573	0.883134
BAE74216	SG0941	hypothetical phage protein	47	17.2667	2.72201		0.0179423	0.0342251	1.46565	71.7	35.1	34.2		15.8	16.9	19.1	2.72201	1.44467	1.46565
BAE74217	SG0942	hypothetical protein	24.1	13.5333	1.78079		0.0298879	0.0537129	1.26992	32.8	18.9	20.6		13.5	14.4	12.7	1.78079	0.832516	1.26992
BAE74218	SG0943	hypothetical protein	16.1333	6.86667	2.34951		0.00082525	0.00211009	2.6757	19.5	13.9	15		6.1	6.2	8.3	2.34951	1.23236	2.6757
BAE74219	SG0944	hypothetical protein	25.6667	5.46667	4.69512		1.75391e-08	9.57229e-08	7.01898	25.4	24.2	27.4		1.8	5.6	9	4.69512	2.23116	7.01898
BAE74220	SG0945	hypothetical protein	913.833	366.633	2.4925		6.24322e-13	6.04152e-12	11.2189	1005.2	841	895.3		307.6	304.8	487.5	2.4925	1.31759	11.2189
BAE74221	SG0946	conserved hypothetical protein	116.967	90.5333	1.29197		0.0381513	0.0665663	1.17675	136.9	116.9	97.1		85.8	90.5	95.3	1.29197	0.369576	1.17675
BAE74222	SG0947	conserved hypothetical protein	192.4	146.967	1.30914		0.281888	0.375652	0.425215	271.6	166	139.6		138.7	130	172.2	1.30914	0.38862	0.425215
BAE74223	SG0948	putative ABC transporter ATP-binding component	145.633	174.267	0.835692		0.0160876	0.0311597	1.50641	149.1	146.9	140.9		182.1	185.4	155.3	-1.19661	-0.258956	1.50641
BAE74224	SG0949	putative ABC transporter permease component	102.4	97.8333	1.04668		0.58546	0.676939	0.169451	106.8	100.1	100.3		95.6	102.9	95	1.04668	0.0658177	0.169451
BAE74225	SG0950	putative ABC transporter permease component	107.5	84.8333	1.26719		0.00793054	0.0166416	1.77881	120.8	101	100.7		76.2	89.4	88.9	1.26719	0.341634	1.77881
BAE74226	SG0951	conserved hypothetical protein	87.9	59.9	1.46745		6.9205e-05	0.000216837	3.66387	96	81.5	86.2		63	57.7	59	1.46745	0.553307	3.66387
BAE74227	SG0952	putative lipoprotein	1494.63	841.633	1.77587		7.97354e-07	3.36037e-06	5.47361	1248.6	1600.1	1635.2		808.4	780.6	935.9	1.77587	0.828528	5.47361
BAE74228	SG0953	conserved hypothetical protein	30.6333	27.8667	1.09928		0.534672	0.633649	0.198152	31.4	32.6	27.9		27	28	28.6	1.09928	0.136562	0.198152
BAE74229	SG0954	1-phosphofructokinase	467	596.2	0.783294		0.0919365	0.143583	0.842897	567.1	391.6	442.3		486.1	674.5	628	-1.27666	-0.352374	0.842897
BAE74230	SG0955	lysine transport protein	94.5667	166.233	0.568879		9.49621e-07	3.95571e-06	5.40278	78.6	97.7	107.4		143.4	183.3	172	-1.75784	-0.813806	5.40278
BAE74231	SG0956	putative esterase	60.4	69.2667	0.871992		0.173472	0.249803	0.602402	62.4	62.8	56		71.7	73.5	62.6	-1.1468	-0.197613	0.602402
BAE74232	SG0957	GTP cyclohydrolase I	259.533	284.6	0.911923		0.165448	0.240479	0.618924	244	262.4	272.2		262.3	275.5	316	-1.09658	-0.133016	0.618924
BAE74233	SG0958	conserved hypothetical protein	119.333	230.267	0.51824		6.00386e-12	5.15554e-11	10.2877	92.3	131.9	133.8		237.9	238	214.9	-1.92961	-0.948308	10.2877
BAE74234	SG0959	two-component system response regulator	84.4333	110.8	0.762034		0.00570712	0.012298	1.91017	70.2	94.4	88.7		98.5	117.6	116.3	-1.31228	-0.392073	1.91017
BAE74235	SG0960	two-component system sensor kinase	31.6	50.3333	0.627815		0.000326014	0.000901374	3.04509	26.1	33.2	35.5		50.4	53.7	46.9	-1.59283	-0.67159	3.04509
BAE74236	SG0961	hypothetical protein	37.8333	44.7	0.846383		0.254462	0.342917	0.464811	31.2	35.5	46.8		40.8	42.5	50.8	-1.1815	-0.240617	0.464811
BAE74237	SG0962	mgl repressor and galactose operon inducer	1598.57	635.9	2.51386		3.74709e-29	8.26989e-28	27.0825	1455.6	1744.5	1595.6		648.5	607.2	652	2.51386	1.32991	27.0825
BAE74238	SG0963	galactoside ABC transporter periplasmic component	190.833	50.9	3.74918		2.90171e-13	2.90864e-12	11.5363	161.5	220.3	190.7		35.3	51.8	65.6	3.74918	1.90658	11.5363
BAE74239	SG0964	galactoside ABC transporter ATP-binding component	53.6667	26	2.0641		1.20744e-07	5.7865e-07	6.23758	50.5	56.6	53.9		20	27.9	30.1	2.0641	1.04551	6.23758
BAE74240	SG0965	galactoside ABC transporter permease component	70.1333	35.7	1.96452		2.81197e-08	1.47702e-07	6.83061	67.6	70.4	72.4		29.9	34.1	43.1	1.96452	0.974176	6.83061
BAE74241	SG0966	vancomycin resistance protein	538.9	252.733	2.13229		2.9993e-23	5.76048e-22	21.2395	592.5	522.7	501.5		261.3	247.7	249.2	2.13229	1.0924	21.2395
BAE74242	SG0967	NAD-linked malate dehydrogenase	447.833	449.333	0.996662		0.937845	0.96944	0.0134789	447.2	456.6	439.7		485.7	451.3	411	-1.00335	-0.00482418	0.0134789
BAE74243	SG0968	cytidine deaminase	176.567	107.433	1.6435		1.29734e-06	5.29886e-06	5.27582	193.4	169	167.3		126.2	109.1	87	1.6435	0.716771	5.27582
BAE74244	SG0969	hypothetical protein	61.1333	38.1	1.60455		6.36601e-05	0.000200462	3.69797	63.9	58	61.5		36.6	36	41.7	1.60455	0.682168	3.69797
BAE74245	SG0970	methionyl-tRNA synthase	154.067	356.533	0.432124		0	0	#NUM!	132.8	155.8	173.6		362.3	362.1	345.2	-2.31415	-1.21048	#NUM!
BAE74246	SG0971	conserved hypothetical protein	170.833	179.467	0.951895		0.547054	0.644075	0.191063	171.4	173.5	167.6		203.5	172.8	162.1	-1.05054	-0.0711264	0.191063
BAE74247	SG0972	conserved hypothetical protein	132.567	112.5	1.17837		0.031952	0.0569344	1.24463	146.4	123.7	127.6		117.3	111.1	109.1	1.17837	0.236793	1.24463
BAE74248	SG0973	uridine kinase	74.6333	92.6333	0.805685		0.0155468	0.030252	1.51925	70	77.7	76.2		86.2	94	97.7	-1.24118	-0.311711	1.51925
BAE74249	SG0974	2'-deoxycytidine 5'-triphosphate deaminase	165.167	323.3	0.510877		7.22729e-09	4.20923e-08	7.3758	150.9	174.8	169.8		359.8	336.4	273.7	-1.95742	-0.968951	7.3758
BAE74250	SG0975	outer membrane assembly protein	89.5667	130.3	0.687388		1.97493e-05	6.65184e-05	4.17706	75.8	95.1	97.8		133.5	133.8	123.6	-1.45478	-0.540803	4.17706
BAE74251	SG0976	amylovoran biosynthesis protein AmsL	24.1	17.4333	1.38241		0.073466	0.118336	0.926884	21.8	26.4	24.1		14.3	16.7	21.3	1.38241	0.467185	0.926884
BAE74252	SG0977	amylovoran biosynthesis protein AmsJ	23.8667	31.0333	0.769066		0.121666	0.184516	0.733966	17.2	27.5	26.9		30.5	28	34.6	-1.30028	-0.378822	0.733966
BAE74253	SG0978	amylovoran export outer membrane protein AmsH	138.267	161.9	0.854025		0.154748	0.227157	0.643675	108.4	151.8	154.6		172.5	158.9	154.3	-1.17093	-0.22765	0.643675
BAE74254	SG0979	putative tyrosine-phosphatase	108.933	118.9	0.916176		0.640379	0.720595	0.142309	68.3	124.3	134.2		108.8	121.3	126.6	-1.09149	-0.126303	0.142309
BAE74255	SG0980	putative tyrosine-protein kinase	112.9	124.567	0.906342		0.413243	0.514458	0.28865	87.6	122.4	128.7		117	120.7	136	-1.10334	-0.141873	0.28865
BAE74256	SG0981	amylovoran biosynthesis glycosyl transferase AmsK	142.933	168.833	0.846594		0.174106	0.250206	0.601702	107.9	162.5	158.4		183.6	159.9	163	-1.1812	-0.240257	0.601702
BAE74257	SG0982	hypothetical protein	170.2	112.067	1.51874		0.0106072	0.0216445	1.66465	138.1	185.7	186.8		90.5	101.6	144.1	1.51874	0.602874	1.66465
BAE74258	SG0983	hypothetical protein	141.733	136.833	1.03581		0.804019	0.864368	0.0633015	105.4	160	159.8		137.2	127.4	145.9	1.03581	0.0507594	0.0633015
BAE74259	SG0984	hypothetical protein	103.767	141.833	0.73161		0.0101102	0.0207803	1.68235	77.6	115.9	117.8		142.4	130	153.1	-1.36685	-0.450854	1.68235
BAE74260	SG0985	putative glycosyltransferase	101.167	174.367	0.580195		0.000268182	0.000752225	3.12365	66.4	115.5	121.6		194.1	165.2	163.8	-1.72356	-0.78539	3.12365
BAE74261	SG0986	putative extracellular polysaccharide biosynthesis protein	71.4667	127.267	0.561551		1.39554e-06	5.65408e-06	5.24764	54.4	74.2	85.8		138.6	114.2	129	-1.78078	-0.832512	5.24764
BAE74262	SG0987	pyruvate formate-lyase 1 activating enzyme	215.4	395.467	0.544673		0.0594548	0.0975787	1.01064	156.1	203.1	287		220	478.3	488.1	-1.83596	-0.876538	1.01064
BAE74263	SG0988	formate acetyltransferase 1	575.967	872.4	0.660209		0.124634	0.188449	0.724806	551	498.2	678.7		505	998.9	1113.3	-1.51467	-0.599004	0.724806
BAE74264	SG0989	putative formate transport protein	114.567	163.133	0.702289		0.022033	0.0411851	1.38526	126.9	99	117.8		124.9	173.3	191.2	-1.42392	-0.509864	1.38526
BAE74265	SG0990	phosphoserine aminotransferase	275.433	256.933	1.072		0.182452	0.259643	0.585624	277.1	270.9	278.3		270.9	261.7	238.2	1.072	0.100309	0.585624
BAE74266	SG0991	3-phosphoshikimate 1-carboxyvinyltransferase	193.3	292.567	0.660704		8.49629e-07	3.55685e-06	5.44893	195.5	198.3	186.1		298.1	320.4	259.2	-1.51354	-0.597924	5.44893
BAE74267	SG0992	cytidylate kinase	417.533	746.967	0.558972		2.53819e-12	2.2329e-11	10.6511	358.1	452.3	442.2		712.7	816.2	712	-1.789	-0.839152	10.6511
BAE74268	SG0993	30S ribosomal protein S1	2188.8	3381.1	0.647363		3.51448e-11	2.78941e-10	9.55449	2024.2	2324.1	2218.1		3393.1	3628.3	3121.9	-1.54473	-0.627353	9.55449
BAE74269	SG0994	integration host factor beta-subunit	4077.87	5583.03	0.730403		0.00380903	0.00859509	2.06575	4897.3	3778.9	3557.4		6074.8	5660.7	5013.6	-1.36911	-0.453235	2.06575
BAE74270	SG0995	ABC transporter ATP-binding component	173.067	169.2	1.02285		0.727106	0.797819	0.0980958	163.7	183.6	171.9		158.3	172.7	176.6	1.02285	0.0325983	0.0980958
BAE74271	SG0996	tetraacyldisaccharide 4'-kinase	842.367	2770.27	0.304074		3.68594e-14	4.33356e-13	12.3632	762	879.3	885.8		2796.3	3177.3	2337.2	-3.28867	-1.7175	12.3632
BAE74272	SG0997	conserved hypothetical protein	446.067	136.033	3.2791		3.03956e-73	8.40387e-72	71.0755	439	426.3	472.9		117.4	138.3	152.4	3.2791	1.7133	71.0755
BAE74273	SG0998	3-deoxy-manno-octulosonate cytidylyltransferase	554.433	711.133	0.779648		3.48542e-05	0.000113739	3.94409	530	542.2	591.1		710.9	765.5	657	-1.28263	-0.359106	3.94409
BAE74274	SG0999	conserved hypothetical protein	58.4	63.7	0.916797		0.398888	0.499056	0.301851	64.7	53.5	57		59.7	71.3	60.1	-1.09075	-0.125325	0.301851
BAE74275	SG1000	putative S-adenosylmethionine-dependent methyltransferase	131.967	207.3	0.636598		3.9029e-11	3.04015e-10	9.5171	117.6	133.8	144.5		197.6	204.2	220.1	-1.57085	-0.651547	9.5171
BAE74276	SG1001	killing factor KicB	125.4	136.133	0.921156		0.244268	0.331488	0.479533	128	124.2	124		135.9	139.8	132.7	-1.08559	-0.118483	0.479533
BAE74277	SG1002	conserved hypothetical protein	131.733	138.967	0.947949		0.438045	0.538408	0.268889	131.8	129.9	133.5		144	137	135.9	-1.05491	-0.0771184	0.268889
BAE74278	SG1003	cell division protein	165.967	230.833	0.718989		8.76027e-05	0.000268137	3.57164	161.5	165.9	170.5		256.2	230.5	205.8	-1.39084	-0.475958	3.57164
BAE74279	SG1004	conserved hypothetical protein	252.8	215.133	1.17509		0.0209001	0.0393304	1.40527	257.2	266.8	234.4		199.9	203.5	242	1.17509	0.232765	1.40527
BAE74280	SG1005	conserved hypothetical protein	376.767	530.8	0.709809		0.00101003	0.00255144	2.59322	299.9	420.7	409.7		501.9	581.7	508.8	-1.40883	-0.494497	2.59322
BAE74281	SG1006	aspartate aminotransferase	1150.27	923.533	1.24551		2.80082e-07	1.24283e-06	5.90559	1123.1	1227.2	1100.5		960.5	895.9	914.2	1.24551	0.316732	5.90559
BAE74282	SG1007	outer membrane protein F	16726.7	16849.5	0.99271		0.944091	0.973897	0.0114872	13296.3	18918	17965.7		18596.5	16132.3	15819.7	-1.00734	-0.0105558	0.0114872
BAE74283	SG1008	putative phage replication protein	93.9	75.5333	1.24316		0.0549616	0.0913765	1.03917	81.7	97.4	102.6		61.2	83.1	82.3	1.24316	0.314012	1.03917
BAE74284	SG1009	hypothetical protein	33	32.7333	1.00815		0.960134	0.984392	0.00683203	33.7	32	33.3		32.7	33	32.5	1.00815	0.0117055	0.00683203
BAE74285	SG1010	hypothetical protein	134.333	59	2.27684		0.0167402	0.0321759	1.49247	93.4	148.9	160.7		20	54.7	102.3	2.27684	1.18703	1.49247
BAE74286	SG1011	putative phage tail protein	4.7	5.13333	0.915584		0.809094	0.868094	0.0614333	5.6	4.1	4.4		3.7	5.7	6	-1.0922	-0.127235	0.0614333
BAE74287	SG1012	putative phage DNA adenine methylase	10.3667	10.8	0.959877		0.866428	0.913643	0.0392235	10.1	10	11		11.9	11	9.5	-1.0418	-0.0590792	0.0392235
BAE74288	SG1013	hypothetical protein	7	8.13333	0.860656		0.610979	0.698737	0.155686	7.3	6.7	7		7	9.3	8.1	-1.1619	-0.216492	0.155686
BAE74289	SG1014	hypothetical phage protein	11.4667	11.3	1.01475		0.952392	0.979247	0.00910759	12.3	11.3	10.8		10.1	9.7	14.1	1.01475	0.0211233	0.00910759
BAE74290	SG1015	asparaginyl-tRNA synthase	719.133	546.067	1.31693		4.45918e-17	6.79958e-16	15.1675	735.6	711.9	709.9		565	537.4	535.8	1.31693	0.397182	15.1675
BAE74291	SG1016	nicotinate phosphoribosyltransferase	397.267	415.333	0.956501		0.651807	0.731792	0.135612	356.6	431.2	404		352.8	470.1	423.1	-1.04548	-0.0641619	0.135612
BAE74292	SG1017	aminopeptidase N	696.833	529.167	1.31685		1.34224e-16	2.03439e-15	14.6916	713	700.5	677		530.9	518.3	538.3	1.31685	0.397091	14.6916
BAE74293	SG1018	dihydroorotate dehydrogenase	1270.63	1373	0.925443		0.337712	0.433733	0.362778	1098.3	1425.4	1288.2		1471.6	1321	1326.4	-1.08056	-0.111784	0.362778
BAE74294	SG1019	putative iron-sulfur binding protein	152.9	245.3	0.623318		8.88178e-16	1.26252e-14	13.8988	153.1	150.2	155.4		253.3	249.3	233.3	-1.60432	-0.681959	13.8988
BAE74295	SG1020	conserved hypothetical protein	129.033	167.533	0.770195		0.000112346	0.000339332	3.46938	132.8	120.3	134		169.4	179.6	153.6	-1.29837	-0.376704	3.46938
BAE74296	SG1021	ABC transporter ATP-binding component	134.267	200.7	0.668992		1.79637e-05	6.08301e-05	4.21588	115.2	142.2	145.4		223.4	196.3	182.4	-1.49479	-0.579939	4.21588
BAE74297	SG1022	paraquat-inducible protein A	89.8667	146.033	0.615385		3.95985e-08	2.02912e-07	6.69269	81.5	94.6	93.5		159.2	148.9	130	-1.625	-0.70044	6.69269
BAE74298	SG1023	paraquat-inducible protein B	197.967	208	0.951763		0.377896	0.478986	0.319677	211.9	195.5	186.5		208.7	214.6	200.7	-1.05068	-0.071326	0.319677
BAE74299	SG1024	putative lipoprotein protein	227.167	293.2	0.774784		2.72808e-05	9.07918e-05	4.04195	235.5	233.8	212.2		308.7	303.2	267.7	-1.29068	-0.368134	4.04195
BAE74300	SG1025	putative ribosome modulation factor	777.067	529.267	1.46819		0.145765	0.215605	0.666341	1051.2	643.1	636.9		391.3	464.8	731.7	1.46819	0.554044	0.666341
BAE74301	SG1026	3-hydroxydecanoyl-(acyl-carrier-protein) dehydratase	208.433	308.433	0.675781		0.00251848	0.00591126	2.22832	146.4	229.8	249.1		290	314.1	321.2	-1.47977	-0.565373	2.22832
BAE74302	SG1027	putative ATP-dependent protease	93	172.167	0.540174		2.12641e-07	9.83464e-07	6.00724	69.1	105.9	104		156.5	188.9	171.1	-1.85125	-0.888503	6.00724
BAE74303	SG1028	conserved hypothetical protein	201.333	93.0333	2.1641		1.40424e-11	1.15838e-10	9.93615	205.3	199.5	199.2		79	79	121.1	2.1641	1.11377	9.93615
BAE74304	SG1029	putative transposase	47.1667	45.4	1.03891		0.754808	0.823546	0.084312	49.8	46.7	45		42.4	43.9	49.9	1.03891	0.0550753	0.084312
BAE74305	SG1030	outer membrane protein A precursor	4110.9	8481.03	0.484717		3.32194e-07	1.46632e-06	5.83377	3763.1	4259.7	4309.9		9864	8563	7016.1	-2.06306	-1.04479	5.83377
BAE74306	SG1031	DNA helicase IV	566.367	537.133	1.05442		0.178283	0.25428	0.594688	595.6	549.8	553.7		537.2	563.3	510.9	1.05442	0.0764561	0.594688
BAE74307	SG1032	methylglyoxal synthase	241.667	184.433	1.31032		0.000368918	0.00100672	2.99709	268.8	228.4	227.8		171.1	200.5	181.7	1.31032	0.389919	2.99709
BAE74308	SG1033	conserved hypothetical protein	154.6	144.333	1.07113		0.442607	0.542955	0.265236	177.2	142.3	144.3		136.7	141.3	155	1.07113	0.0991358	0.265236
BAE74309	SG1034	conserved hypothetical protein	326.367	323.7	1.00824		0.988	1	0	620	188.8	170.3		385.5	262.8	322.8	1.00824	0.0118364	0
BAE74310	SG1035	putative phage integrase	1223.73	277.5	4.40985		1.70106e-07	7.99977e-07	6.09692	1558.1	1009	1104.1		170.4	262.6	399.5	4.40985	2.14073	6.09692
BAE74311	SG1036	putative transport protein	4986.7	3837.57	1.29944		5.84857e-20	1.02902e-18	17.9876	5056.8	5080	4823.3		3956.4	3883.6	3672.7	1.29944	0.377894	17.9876
BAE74312	SG1037	putative sulfite reductase	1113.13	932.833	1.19328		2.79234e-06	1.07424e-05	4.9689	1106	1156.7	1076.7		872.1	956.1	970.3	1.19328	0.254935	4.9689
BAE74313	SG1038	putative acylphosphatase	109.4	145.767	0.750515		7.60038e-05	0.000234633	3.62961	117.6	110.7	99.9		140.2	149.8	147.3	-1.33242	-0.414048	3.62961
BAE74314	SG1039	putative phage lysozyme lysis protein	1.03333	1.16667	0.885714		0.874167	0.918871	0.0367454	1.5	0.6	1		0.5	1.8	1.2	-1.12903	-0.175087	0.0367454
BAE74315	SG1040	transposase	142.667	121.433	1.17486		0.153492	0.225972	0.645944	155.1	139	133.9		103	113.8	147.5	1.17486	0.232484	0.645944
BAE74316	SG1041	hypothetical protein	32.0333	18.2333	1.75686		0.000761732	0.00196364	2.70694	31.9	32.4	31.8		18.2	18	18.5	1.75686	0.812996	2.70694
BAE74317	SG1042	conserved hypothetical protein	3968.9	1822.47	2.17776		2.54962e-08	1.34766e-07	6.87042	4674	3595.3	3637.4		1501	1961.3	2005.1	2.17776	1.12285	6.87042
BAE74318	SG1043	hypothetical protein	123.9	99.9333	1.23983		0.00579361	0.0124587	1.90453	123.1	126.1	122.5		105.8	104.7	89.3	1.23983	0.310138	1.90453
BAE74319	SG1044	conserved hypothetical protein	25.1333	19.0667	1.31818		0.11502	0.175281	0.756264	26.1	25.2	24.1		17.6	19.1	20.5	1.31818	0.398549	0.756264
BAE74320	SG1045	glucans biosynthesis protein	235.8	372.6	0.63285		3.37905e-11	2.69041e-10	9.57018	205.2	236.8	265.4		363.5	379.5	374.8	-1.58015	-0.660064	9.57018
BAE74321	SG1046	glycosyltransferase	146.067	313.867	0.465378		0	0	#NUM!	126.2	149.3	162.7		323.3	322.7	295.6	-2.14879	-1.10352	#NUM!
BAE74322	SG1047	lipid A biosynthesis lauroyl acyltransferase	69.2	79.5333	0.870075		0.139248	0.207318	0.683363	75.4	67.5	64.7		81.1	79.8	77.7	-1.14933	-0.200788	0.683363
BAE74323	SG1048	conserved hypothetical protein	391	469.867	0.832151		0.0714677	0.115561	0.937189	448.3	354.3	370.4		533.8	451	424.8	-1.20171	-0.265083	0.937189
BAE74324	SG1049	conserved hypothetical protein	6585.03	3792.77	1.73621		0.0010978	0.00275656	2.55963	7787.7	5763.5	6203.9		3057.7	3313	5007.6	1.73621	0.79594	2.55963
BAE74325	SG1050	DNA-damage-inducible protein I	3633.17	1811.4	2.00572		2.62812e-10	1.8522e-09	8.73231	4075.8	3414.2	3409.5		1611.2	1625.6	2197.4	2.00572	1.00412	8.73231
BAE74326	SG1051	dihydroorotase	187.133	232.233	0.805799		0.052767	0.0882725	1.05417	210.8	175.9	174.7		271.4	219.9	205.4	-1.241	-0.311508	1.05417
BAE74327	SG1052	ribonuclease E	415.267	592.5	0.700872		7.48075e-06	2.68113e-05	4.57168	415.2	412.3	418.3		633.4	624.4	519.7	-1.42679	-0.512777	4.57168
BAE74328	SG1053	ribosomal large subunit pseudouridine synthase C	164.867	458.133	0.359866		0	0	#NUM!	119.3	187.3	188		449.4	481.1	443.9	-2.77881	-1.47447	#NUM!
BAE74329	SG1054	conserved hypothetical protein	106.067	253.7	0.418079		0	0	#NUM!	89.7	113.3	115.2		261.3	269.5	230.3	-2.39189	-1.25815	#NUM!
BAE74330	SG1055	conserved hypothetical protein	1996.73	6718.9	0.297182		0	0	#NUM!	1586.8	2318.7	2084.7		6808.8	7228.4	6119.5	-3.36495	-1.75058	#NUM!
BAE74331	SG1056	50S ribosomal protein L32	2907.37	3123.17	0.930903		0.405267	0.506031	0.295823	2631.1	3272.2	2818.8		3098.8	2813.8	3456.9	-1.07423	-0.103297	0.295823
BAE74332	SG1057	fatty acid/phospholipid synthesis protein	334.133	968.167	0.34512		1.4424e-11	1.18597e-10	9.92592	216.2	390.9	395.3		824.3	1059.3	1020.9	-2.89755	-1.53483	9.92592
BAE74333	SG1058	3-oxoacyl-(acyl-carrier-protein) synthase III	255.9	494.133	0.517876		0	0	#NUM!	205.6	289	273.1		497.7	505.3	479.4	-1.93096	-0.94932	#NUM!
BAE74334	SG1059	malonyl CoA-(acyl-carrier-protein) transacylase	260.033	727.7	0.357336		0	0	#NUM!	210.1	288.3	281.7		805	729.7	648.4	-2.79849	-1.48465	#NUM!
BAE74335	SG1060	3-oxoacyl-(acyl-carrier-protein) reductase	617.467	639.1	0.96615		0.672536	0.751263	0.124208	518	657.1	677.3		645	628.8	643.5	-1.03504	-0.0496804	0.124208
BAE74336	SG1061	acyl carrier protein	13018.2	11289	1.15317		0.222368	0.306899	0.513004	12467	13470.6	13116.9		9823.9	9914.4	14128.8	1.15317	0.205604	0.513004
BAE74337	SG1062	3-oxoacyl-(acyl-carrier-protein) synthase II	452.2	748.633	0.604034		1.73448e-09	1.1048e-08	7.95672	375.4	484.6	496.6		704.5	804.4	737	-1.65554	-0.727298	7.95672
BAE74338	SG1063	4-amino-4-deoxychorismate lyase	104.267	221.5	0.47073		2.62874e-08	1.38656e-07	6.85806	98.3	103.9	110.6		193.7	259.9	210.9	-2.12436	-1.08703	6.85806
BAE74339	SG1064	conserved hypothetical protein	98.8667	123.4	0.801189		0.00422217	0.00942079	2.02591	97	99.7	99.9		113.3	126.9	130	-1.24815	-0.319786	2.02591
BAE74340	SG1065	thymidylate kinase	252.933	410.567	0.616059		1.48777e-07	7.0627e-07	6.15103	264.4	255.4	239		420.4	452.6	358.7	-1.62322	-0.698859	6.15103
BAE74341	SG1066	DNA polymerase III delta prime subunit	158	276.767	0.570878		4.63225e-10	3.17568e-09	8.49816	164.2	157.7	152.1		292.7	295	242.6	-1.75169	-0.808746	8.49816
BAE74342	SG1067	putative deoxyribonuclease	124.333	153.2	0.811575		0.0145848	0.0286682	1.5426	118.9	134.6	119.5		172.6	146.9	140.1	-1.23217	-0.301203	1.5426
BAE74343	SG1068	conserved hypothetical protein	732.1	439.2	1.66689		1.64122e-05	5.60286e-05	4.25159	862.4	681.2	652.7		476	415.6	426	1.66689	0.737163	4.25159
BAE74344	SG1069	conserved hypothetical protein	243.7	322.533	0.755581		0.00302152	0.00696167	2.15729	252.7	236.3	242.1		355.4	337.5	274.7	-1.32349	-0.404342	2.15729
BAE74345	SG1070	conserved hypothetical protein	342.367	350.267	0.977446		0.760107	0.828609	0.0816505	369.7	320.5	336.9		371.3	374.1	305.4	-1.02307	-0.0329115	0.0816505
BAE74346	SG1071	conserved hypothetical protein	181.667	555.967	0.326758		2.71352e-10	1.90704e-09	8.71964	158.9	191.1	195		553.5	655.1	459.3	-3.06037	-1.6137	8.71964
BAE74347	SG1072	conserved hypothetical protein	30.2333	35.9667	0.840593		0.65569	0.735167	0.133614	24.5	25.7	40.5		14.1	39	54.8	-1.18964	-0.25052	0.133614
BAE74348	SG1073	NADH dehydrogenase	132.367	297.767	0.444532		0	0	#NUM!	125.7	119.2	152.2		303.6	289.2	300.5	-2.24956	-1.16964	#NUM!
BAE74349	SG1074	conserved hypothetical protein	97.2333	127.433	0.763013		0.0276309	0.0501944	1.29934	73.6	109.9	108.2		139.1	128.1	115.1	-1.31059	-0.39022	1.29934
BAE74350	SG1075	transcription-repair coupling factor	81.2333	98.8333	0.821922		0.0325788	0.0579691	1.2368	84.2	79.2	80.3		110.7	97.1	88.7	-1.21666	-0.282926	1.2368
BAE74351	SG1076	lipoprotein releasing system transmembrane protein lolC	54.6667	148.533	0.368043		0	0	#NUM!	41.4	60.8	61.8		146.7	155.4	143.5	-2.71707	-1.44205	#NUM!
BAE74352	SG1077	lipoprotein releasing system ATP-binding protein lolD	64.1333	164.267	0.390422		1.33227e-15	1.87262e-14	13.7276	48.3	71	73.1		178.5	168.1	146.2	-2.56133	-1.35689	13.7276
BAE74353	SG1078	lipoprotein releasing system transmembrane protein lolE	52	117.433	0.442804		1.9984e-15	2.77789e-14	13.5563	41.3	56.4	58.3		117.6	124.9	109.8	-2.25833	-1.17526	13.5563
BAE74354	SG1079	putative NAD-dependent protein deacetylase	72.5333	130.7	0.55496		5.99866e-06	2.18734e-05	4.66008	70.5	68.7	78.4		142.3	142.4	107.4	-1.80193	-0.849543	4.66008
BAE74355	SG1080	conserved hypothetical protein	331.133	315.833	1.04844		0.582191	0.674087	0.171284	375.8	314.2	303.4		332	329.3	286.2	1.04844	0.0682488	0.171284
BAE74356	SG1081	two-component sensor kinase	142.067	136.833	1.03825		0.598644	0.689331	0.161572	143.2	139.5	143.5		131.1	147.1	132.3	1.03825	0.0541484	0.161572
BAE74357	SG1082	two-component response regulator protein	507.833	402.933	1.26034		0.0913406	0.142918	0.844912	625.9	454	443.6		438.2	396.6	374	1.26034	0.333814	0.844912
BAE74358	SG1083	adenylosuccinate lyase	417.033	302.433	1.37893		0.00370923	0.00839247	2.07611	489.7	379.9	381.5		333.4	290.1	283.8	1.37893	0.463546	2.07611
BAE74359	SG1084	conserved hypothetical protein	429.6	648.033	0.662929		7.91759e-10	5.24228e-09	8.28048	464.2	412.8	411.8		706.1	635.2	602.8	-1.50846	-0.593074	8.28048
BAE74360	SG1085	tRNA (5-methylaminomethyl-2-thiouridylate)-methyltransferase	221.033	387.167	0.5709		0	0	#NUM!	212.7	226.7	223.7		404.7	397.3	359.5	-1.75162	-0.808691	#NUM!
BAE74361	SG1086	conserved hypothetical protein	29.3333	20.5333	1.42857		0.031416	0.0561382	1.25074	32.1	28	27.9		22.5	20.1	19	1.42857	0.514573	1.25074
BAE74362	SG1087	putative phage integrase	21.6	17.7667	1.21576		0.309211	0.404984	0.392562	19.7	22.3	22.8		13.9	16.6	22.8	1.21576	0.281858	0.392562
BAE74363	SG1088	hypothetical protein	8.5	6.2	1.37097		0.299969	0.394935	0.403474	9.8	8	7.7		5.1	6.4	7.1	1.37097	0.455195	0.403474
BAE74364	SG1089	hypothetical phage protein	1244.4	832.067	1.49555		0.00119467	0.00298194	2.5255	1046.1	1315.4	1371.7		709.5	806.2	980.5	1.49555	0.580679	2.5255
BAE74365	SG1090	putative phage tail assembly protein	26.0667	25.6333	1.01691		0.921311	0.956673	0.0192367	30.8	23.3	24.1		23.4	25.9	27.6	1.01691	0.024185	0.0192367
BAE74366	SG1091	hypothetical protein	2.76667	3	0.922222		0.865843	0.913643	0.0392235	2.3	3.3	2.7		2.1	3.2	3.7	-1.08434	-0.116814	0.0392235
BAE74367	SG1092	hypothetical phage protein	387.033	247.5	1.56377		0.000688685	0.00179931	2.74489	466.7	352.9	341.5		249.2	228.7	264.6	1.56377	0.645029	2.74489
BAE74368	SG1093	arginine ABC transporter permease component	24.1667	71.9667	0.335804		0	0	#NUM!	19.9	24.4	28.2		73.1	76.1	66.7	-2.97793	-1.57431	#NUM!
BAE74369	SG1094	arginine ABC transporter permease component	26.9333	95.5667	0.281828		0	0	#NUM!	21.1	26.8	32.9		102.9	97.8	86	-3.54827	-1.82711	#NUM!
BAE74370	SG1095	arginine ABC transporter periplasmic component	119.4	112.233	1.06386		0.421938	0.522954	0.281537	120.9	122.8	114.5		118.9	109	108.8	1.06386	0.0893016	0.281537
BAE74371	SG1096	arginine ABC transporter ATP-binding component	91.9333	89.4	1.02834		0.755226	0.823645	0.0842602	102.1	88.5	85.2		95	91	82.2	1.02834	0.0403132	0.0842602
BAE74372	SG1097	putative lipoprotein	51.1	40.5	1.26173		0.147589	0.218175	0.661194	63.6	46.4	43.3		41.1	40.1	40.3	1.26173	0.335401	0.661194
BAE74373	SG1098	putative L-allo-threonine aldolase	77.8667	77.2	1.00864		0.936693	0.968647	0.0138343	85.3	72	76.3		77.9	81.2	72.5	1.00864	0.012405	0.0138343
BAE74374	SG1099	conserved hypothetical protein	34.2667	31.4333	1.09014		0.550732	0.646302	0.189565	31.7	38.9	32.2		31.3	35.2	27.8	1.09014	0.124511	0.189565
BAE74375	SG1100	cold shock-like protein	7441.8	2158.2	3.44815		3.682e-48	9.45296e-47	46.0244	7283.8	7290.1	7751.5		1718.6	1940.8	2815.2	3.44815	1.78582	46.0244
BAE74376	SG1101	conserved hypothetical protein	328.767	177.067	1.85674		1.88611e-11	1.52587e-10	9.81648	365.1	294.8	326.4		171.8	162.2	197.2	1.85674	0.892771	9.81648
BAE74377	SG1102	ATP-dependent Clp protease ATP-binding component	854.433	806.833	1.059		0.468977	0.567828	0.245783	958.1	757.8	847.4		830.4	838.4	751.7	1.059	0.0826972	0.245783
BAE74378	SG1103	translation initiation factor IF-1	181	307.8	0.588044		1.52473e-07	7.1974e-07	6.14282	157.5	193.3	192.2		275.4	298.9	349.1	-1.70055	-0.766004	6.14282
BAE74379	SG1104	cytochrome-related ABC transporter ATP-binding component	2397.43	3923.73	0.611008		8.12461e-13	7.656e-12	11.116	2205.1	2681.7	2305.5		3772.7	4213.6	3784.9	-1.63664	-0.710736	11.116
BAE74380	SG1105	cytochrome-related ABC transporter ATP-binding component	94.3	198.533	0.474983		0	0	#NUM!	78.3	100.8	103.8		189.7	214	191.9	-2.10534	-1.07405	#NUM!
BAE74381	SG1106	thioredoxin reductase	1013.27	770.233	1.31553		0.00138549	0.00340087	2.46841	1066.1	975.5	998.2		902.8	741.6	666.3	1.31553	0.395646	2.46841
BAE74382	SG1107	leucine-responsive regulatory protein	466.133	527.4	0.883833		0.0106768	0.0217689	1.66216	442	479.4	477		544.7	549.6	487.9	-1.13144	-0.178155	1.66216
BAE74383	SG1108	cell division protein	257.4	534.667	0.481421		2.44258e-10	1.73113e-09	8.76167	229.9	278	264.3		506.7	613.5	483.8	-2.07718	-1.05463	8.76167
BAE74384	SG1109	outer membrane lipoprotein carrier protein LolA	134.567	92.0667	1.46162		1.06238e-06	4.38188e-06	5.35834	127.5	142.3	133.9		85.9	94.2	96.1	1.46162	0.54757	5.35834
BAE74385	SG1110	putative ATPase protein	70.1667	95.1667	0.737303		0.000726989	0.00187913	2.72604	65.1	76.9	68.5		97.8	97.4	90.3	-1.35629	-0.439671	2.72604
BAE74386	SG1111	seryl-tRNA synthase	1450.3	1150.7	1.26036		0.0187648	0.035632	1.44816	1224.4	1635.3	1491.2		1172.7	1196.6	1082.8	1.26036	0.33384	1.44816
BAE74387	SG1112	putative succinoglycan biosynthesis ketolase	67.0333	101.1	0.66304		0.0137352	0.027271	1.5643	42.4	75.1	83.6		107.8	94.8	100.7	-1.5082	-0.592832	1.5643
BAE74388	SG1113	UTP-glucose-1-phosphate uridylyltransferase	20.9667	23.0667	0.90896		0.580116	0.672924	0.172034	20.5	18.4	24		22.5	22.7	24	-1.10016	-0.137712	0.172034
BAE74389	SG1114	mannose-1-phosphate guanylyltransferase	224.5	116.633	1.92484		5.46202e-24	1.0994e-22	21.9588	235.7	227.1	210.7		127.1	114.2	108.6	1.92484	0.944735	21.9588
BAE74390	SG1115	phosphomannomutase	110.5	122.233	0.904009		0.216157	0.299808	0.523157	102.1	114.9	114.5		126.4	132.3	108	-1.10618	-0.145591	0.523157
BAE74391	SG1116	ABC transporter permease component	53.1333	60.9333	0.871991		0.469308	0.567955	0.245686	41.2	58.2	60		46.1	59.2	77.5	-1.1468	-0.197614	0.245686
BAE74392	SG1117	ABC transporter ATP-binding component	50.3667	70.5333	0.714083		0.0246553	0.0453455	1.34347	35.3	59	56.8		69.6	70.4	71.6	-1.4004	-0.485836	1.34347
BAE74393	SG1118	conserved hypothetical protein	71.5333	74.3333	0.962332		0.681837	0.758401	0.120101	66.6	75.1	72.9		81.7	68.1	73.2	-1.03914	-0.0553936	0.120101
BAE74394	SG1119	mannosyltransferase A	56.4667	58	0.973563		0.797917	0.859934	0.0655348	53.5	56.5	59.4		62.3	54.1	57.6	-1.02715	-0.0386534	0.0655348
BAE74395	SG1120	mannosyltransferase B	33.0333	51.1333	0.646023		0.000613789	0.00161876	2.79082	28.8	35.3	35		55.3	50.7	47.4	-1.54793	-0.630342	2.79082
BAE74396	SG1121	glycosyltransferase	54.3	63.4667	0.855567		0.14073	0.209018	0.679816	51.8	56.1	55		67.7	63.3	59.4	-1.16882	-0.225047	0.679816
BAE74397	SG1122	gluconate-6-phosphate dehydrogenase	383.633	527.033	0.727911		0.0170521	0.0327256	1.48511	426.7	361.4	362.8		639	476.3	465.8	-1.37379	-0.458166	1.48511
BAE74398	SG1123	phosphoribosyl-AMP cyclohydrolase HisIE	273.567	185.467	1.47502		2.31079e-06	9.0419e-06	5.04374	305.5	267.4	247.8		195.3	188.1	173	1.47502	0.560733	5.04374
BAE74399	SG1124	imidazole glycerol phosphate synthase subunit HisF	160.067	119.7	1.33723		0.0436352	0.0745323	1.12766	190.9	154.3	135		140.3	117.4	101.4	1.33723	0.41925	1.12766
BAE74400	SG1125	1-(5-phosphoribosyl)-5-[(5-phosphoribosylamino) methylideneamino]imidazole-4-carboxamide isomerase HisA	170.567	343.733	0.496218		2.44555e-06	9.52478e-06	5.02114	192.8	172.9	146		390.9	361.4	278.9	-2.01524	-1.01095	5.02114
BAE74401	SG1126	glutamine amidotransferase HisH	152.533	149.8	1.01825		0.916415	0.952769	0.0210124	194.5	134.9	128.2		172.2	146.2	131	1.01825	0.0260869	0.0210124
BAE74402	SG1127	histidinol-phosphatase and imidazoleglycerol-phosphate dehydratase HisB	240.733	191.2	1.25907		0.241803	0.328851	0.483	314.5	197.8	209.9		218.1	202.9	152.6	1.25907	0.332353	0.483
BAE74403	SG1128	histidinol-phosphate aminotransferase HisC	139	143	0.972028		0.821587	0.878128	0.0564422	165.8	126.6	124.6		164.4	144.1	120.5	-1.02878	-0.0409303	0.0564422
BAE74404	SG1129	histidinol dehydrogenase HisD	141.3	173.767	0.813159		0.0813392	0.129525	0.887647	170.8	132	121.1		190.8	177.3	153.2	-1.22977	-0.29839	0.887647
BAE74405	SG1130	ATP phosphoribosyltransferase HisG	200.133	151.133	1.32422		0.0372437	0.0650871	1.18651	240.1	193.8	166.5		168.2	149.6	135.6	1.32422	0.40514	1.18651
BAE74406	SG1131	conserved hypothetical protein	125.8	168.333	0.747327		0.00157943	0.00382101	2.41782	135.9	118	123.5		189.3	166.8	148.9	-1.3381	-0.420189	2.41782
BAE74407	SG1132	exonuclease I	569.767	377	1.51132		0.104524	0.161339	0.792261	802.1	469.2	438		417.1	375.2	338.7	1.51132	0.595807	0.792261
BAE74408	SG1133	hypothetical protein	17.8333	21.5667	0.826893		0.300157	0.394977	0.403428	18	17.5	18		21.4	22.4	20.9	-1.20935	-0.274227	0.403428
BAE74409	SG1134	conserved hypothetical protein	3767.7	1162.87	3.24001		9.01672e-19	1.4925e-17	16.8261	4124.6	3588.9	3589.6		850.4	1004.2	1634	3.24001	1.696	16.8261
BAE74410	SG1135	putative transport protein	254.967	354.467	0.719297		1.07401e-07	5.20656e-07	6.28345	232.8	284	248.1		336.1	361.6	365.7	-1.39025	-0.475341	6.28345
BAE74411	SG1136	putative transcriptional regulator	43.2667	101.033	0.428242		0	0	#NUM!	37.9	48.3	43.6		105.2	108	89.9	-2.33513	-1.2235	#NUM!
BAE74412	SG1137	3-methyl-adenine DNA glycosylase I	269.1	219.667	1.22504		0.000117269	0.000352088	3.45335	282.9	270.4	254		217.7	232.3	209	1.22504	0.292826	3.45335
BAE74413	SG1138	conserved hypothetical protein	227	249.567	0.909577		0.28386	0.377081	0.423565	258.6	228.7	193.7		234.1	268.5	246.1	-1.09941	-0.136733	0.423565
BAE74414	SG1139	putative transcriptional regulator	27.4667	31.1	0.883173		0.531313	0.630558	0.200275	37.3	22.6	22.5		28.9	34.4	30	-1.13228	-0.179233	0.200275
BAE74415	SG1140	conserved hypothetical protein	850.233	940.6	0.903927		0.176411	0.252475	0.597782	852.8	804.6	893.3		1049.4	934.5	837.9	-1.10628	-0.145723	0.597782
BAE74416	SG1141	hypothetical protein	31.8	25.7	1.23735		0.165702	0.240708	0.618509	38.1	27.7	29.6		21.5	28.4	27.2	1.23735	0.307258	0.618509
BAE74417	SG1142	hypothetical protein	18.3667	17.6	1.04356		0.827944	0.881685	0.0546867	18.2	16.9	20		14.1	18.8	19.9	1.04356	0.0615144	0.0546867
BAE74418	SG1143	hypothetical phage protein	762.433	718.367	1.06134		0.743507	0.81404	0.0893545	611.4	751.8	924.1		575	666.1	914	1.06134	0.0858908	0.0893545
BAE74419	SG1144	conserved hypothetical protein	5.8	7.2	0.805556		0.500883	0.599819	0.221979	6.4	4.9	6.1		5.6	6.7	9.3	-1.24138	-0.311944	0.221979
BAE74420	SG1145	hypothetical phage protein	9.66667	4.46667	2.16418		0.106353	0.163961	0.785261	15.6	6.2	7.2		3.9	4.6	4.9	2.16418	1.11382	0.785261
BAE74421	SG1146	hypothetical phage protein	11.7667	9.66667	1.21724		0.43337	0.53449	0.27206	10.4	14	10.9		9.8	9	10.2	1.21724	0.283615	0.27206
BAE74422	SG1147	hypothetical phage protein	15.2	15.3333	0.991304		0.962734	0.986531	0.00588906	14.6	15	16		12.1	17.7	16.2	-1.00877	-0.0126	0.00588906
BAE74423	SG1148	conserved hypothetical protein	4.06667	4.26667	0.953125		0.900193	0.939007	0.0273312	3.7	4.9	3.6		3.1	6.5	3.2	-1.04918	-0.0692627	0.0273312
BAE74424	SG1149	transposase	229.2	215.567	1.06324		0.378672	0.479486	0.319224	212.8	243.5	231.3		195.1	212.8	238.8	1.06324	0.0884729	0.319224
BAE74425	SG1150	conserved hypothetical protein	53.8667	19.7	2.73435		2.98307e-09	1.83956e-08	7.73529	44.7	60.8	56.1		14.7	18.7	25.7	2.73435	1.4512	7.73529
BAE74426	SG1151	putative transport protein	49.2333	103.633	0.475072		2.30926e-14	2.76672e-13	12.558	44.1	49.7	53.9		103.7	108.5	98.7	-2.10494	-1.07378	12.558
BAE74427	SG1152	conserved hypothetical protein	10.1333	10.6	0.955975		0.85757	0.906955	0.0424142	12.8	9.2	8.4		10.3	9.2	12.3	-1.04605	-0.0649554	0.0424142
BAE74428	SG1153	hypothetical protein	59.9	36.7667	1.62919		0.000261265	0.000733642	3.13452	56.7	59.5	63.5		29.3	36.1	44.9	1.62919	0.704158	3.13452
BAE74429	SG1154	thiamin biosynthesis lipoprotein	129.933	141.5	0.918257		0.217697	0.301611	0.520553	123.2	132.2	134.4		144.9	148.3	131.3	-1.08902	-0.12303	0.520553
BAE74430	SG1155	conserved hypothetical protein	4557	3020.13	1.50887		6.33682e-09	3.74259e-08	7.42683	4513.7	4520.4	4636.9		3538.1	2771.8	2750.5	1.50887	0.593472	7.42683
BAE74431	SG1156	putative phage integrase	2.93333	2.7	1.08642		0.866436	0.913643	0.0392235	2.8	3.4	2.6		1.8	3.4	2.9	1.08642	0.119582	0.0392235
BAE74432	SG1157	hypothetical phage protein	632.433	521.233	1.21334		0.314864	0.410252	0.386949	481.4	663.3	752.6		392.6	510.5	660.6	1.21334	0.278984	0.386949
BAE74433	SG1158	hypothetical phage protein	174.667	253.133	0.690018		4.44764e-11	3.41701e-10	9.46635	183.3	174.9	165.8		261.3	249	249.1	-1.44924	-0.535293	9.46635
BAE74434	SG1159	putative phage repressor	349.1	316.6	1.10265		0.676468	0.753761	0.122766	230.4	370.2	446.7		245.7	301.6	402.5	1.10265	0.140979	0.122766
BAE74435	SG1160	hypothetical protein	63.9333	48.2333	1.3255		0.0105963	0.0216399	1.66474	60.3	63.2	68.3		47.8	54.3	42.6	1.3255	0.406538	1.66474
BAE74436	SG1161	hypothetical phage protein	0	0	#DIV/0!		1	1	0	0	0	0		0	0	0	#DIV/0!	#DIV/0!	0
BAE74437	SG1162	hypothetical phage protein	20.0667	18.6667	1.075		0.700744	0.775318	0.11052	21	20.3	18.9		19.1	18.6	18.3	1.075	0.104337	0.11052
BAE74438	SG1163	hypothetical phage protein	801.767	574.033	1.39672		0.104434	0.161299	0.792369	714.5	778.3	912.5		388	511.3	822.8	1.39672	0.482048	0.792369
BAE74439	SG1164	putative transposase	96.3	58.7	1.64055		1.45378e-06	5.83367e-06	5.23406	107.5	92.6	88.8		52.6	54.1	69.4	1.64055	0.714175	5.23406
BAE74440	SG1165	conserved hypothetical protein	347.6	223.933	1.55225		3.89288e-07	1.69749e-06	5.77019	336.6	352.2	354		195.2	208.5	268.1	1.55225	0.634359	5.77019
BAE74441	SG1166	hypothetical phage protein	131.2	176.233	0.744468		8.32823e-06	2.96796e-05	4.52754	128	137.4	128.2		178.8	188.1	161.8	-1.34324	-0.425719	4.52754
BAE74442	SG1167	hypothetical protein	42.7	42.3667	1.00787		0.956266	0.981407	0.00815088	38	44.1	46		37.3	39.7	50.1	1.00787	0.0113064	0.00815088
BAE74443	SG1168	conserved hypothetical protein	1558.23	535.333	2.91077		2.73882e-05	9.10287e-05	4.04082	1952	1313.5	1409.2		295.5	516.5	794	2.91077	1.5414	4.04082
BAE74444	SG1169	transposase	233.833	251	0.931607		0.355929	0.455271	0.34173	224	233.2	244.3		228.5	240	284.5	-1.07341	-0.102207	0.34173
BAE74445	SG1170	transcription regulator	531.3	462.2	1.1495		0.00789455	0.0165799	1.78042	498.7	561.7	533.5		438.3	448.8	499.5	1.1495	0.201009	1.78042
BAE74446	SG1171	excinuclease ABC subunit C	467.267	452.9	1.03172		0.578897	0.67213	0.172547	424	491.6	486.2		438.5	468.7	451.5	1.03172	0.0450536	0.172547
BAE74447	SG1172	phosphatidylglycerophosphate synthase	284.433	391.933	0.725719		1.17599e-05	4.10372e-05	4.38682	252.8	301	299.5		367.1	378.4	430.3	-1.37794	-0.462518	4.38682
BAE74448	SG1173	phage integrase	61.7667	19.1333	3.22822		6.08999e-08	3.05228e-07	6.51538	75.7	53.4	56.2		13	18.8	25.6	3.22822	1.69074	6.51538
BAE74449	SG1174	hypothetical protein	29.3	23.7	1.23629		0.184766	0.262258	0.581271	31	30.3	26.6		22.6	24.7	23.8	1.23629	0.306014	0.581271
BAE74450	SG1175	phage recombinase	62.6	36.5667	1.71194		0.000159454	0.000464873	3.33267	69.2	58.9	59.7		27.5	36.7	45.5	1.71194	0.775634	3.33267
BAE74451	SG1176	hypothetical phage protein	73.3	43.9	1.6697		0.000701137	0.00182804	2.73801	69.6	72	78.3		31.8	43.2	56.7	1.6697	0.739592	2.73801
BAE74452	SG1177	hypothetical protein	120.733	96.1667	1.25546		0.00404148	0.00905464	2.04313	113.5	123.6	125.1		100.6	100.3	87.6	1.25546	0.328215	2.04313
BAE74453	SG1178	hypothetical phage protein	85.7	97.6667	0.877474		0.17838	0.25428	0.594688	99.6	77.9	79.6		96.9	107.6	88.5	-1.13963	-0.188571	0.594688
BAE74454	SG1179	phage replication protein	79.2667	59.0667	1.34199		0.0405139	0.0699575	1.15517	96.7	68.4	72.7		59.4	60.3	57.5	1.34199	0.42437	1.15517
BAE74455	SG1180	hypothetical phage protein	56.4667	42.5333	1.32759		0.0561665	0.0929704	1.03166	68.7	48.2	52.5		38.2	45.3	44.1	1.32759	0.408806	1.03166
BAE74456	SG1181	hypothetical phage protein	78.5	118.6	0.661889		1.43063e-06	5.74993e-06	5.24034	89.3	71.4	74.8		112.8	126.6	116.4	-1.51083	-0.595339	5.24034
BAE74457	SG1182	hypothetical phage protein	69.1667	70.8333	0.976471		0.799536	0.861144	0.0649242	69	71.4	67.1		73.9	69.9	68.7	-1.0241	-0.0343515	0.0649242
BAE74458	SG1183	hypothetical phage protein	555	348.333	1.5933		2.71921e-05	9.06163e-05	4.04279	622	503.3	539.7		302.2	324	418.8	1.5933	0.672019	4.04279
BAE74459	SG1184	hypothetical phage protein	882.4	484.633	1.82076		1.48026e-05	5.09484e-05	4.29287	990.9	816	840.3		373.1	452.3	628.5	1.82076	0.864539	4.29287
BAE74460	SG1185	hypothetical protein	261.1	122.967	2.12334		1.67665e-17	2.66991e-16	15.5735	266.2	278.5	238.6		143.6	119	106.3	2.12334	1.08634	15.5735
BAE74461	SG1186	hypothetical phage protein	87.6333	105.133	0.833545		0.127382	0.191798	0.717157	82.7	89.9	90.3		120.3	109	86.1	-1.1997	-0.262669	0.717157
BAE74462	SG1187	hypothetical protein	169.933	148.667	1.14305		0.13057	0.196127	0.707462	157.1	173.2	179.5		169.7	146.6	129.7	1.14305	0.192888	0.707462
BAE74463	SG1188	hypothetical protein	345.667	265.967	1.29966		0.108343	0.166621	0.77827	265.8	390.3	380.9		314.8	266.4	216.7	1.29966	0.378136	0.77827
BAE74464	SG1189	hypothetical protein	161.667	156.067	1.03588		0.615981	0.702543	0.153327	159	174.6	151.4		166.7	161	140.5	1.03588	0.0508598	0.153327
BAE74465	SG1190	hypothetical phage protein	68.5667	88.0667	0.778577		0.0199762	0.0377329	1.42328	62	69.4	74.3		97.3	92.2	74.7	-1.28439	-0.361089	1.42328
BAE74466	SG1191	hypothetical phage protein	41.1667	86	0.478682		1.06738e-08	6.03488e-08	7.21933	34	44.6	44.9		98.4	84.9	74.7	-2.08907	-1.06286	7.21933
BAE74467	SG1192	hypothetical phage protein	72.6333	54.2333	1.33927		0.0048294	0.0105843	1.97534	69.7	70.2	78		58.7	55.4	48.6	1.33927	0.421452	1.97534
BAE74468	SG1193	hypothetical phage protein	53.6667	61.9	0.86699		0.198452	0.278785	0.55473	44.6	57	59.4		68.4	62.3	55	-1.15342	-0.205913	0.55473
BAE74469	SG1194	hypothetical phage protein	49.7	74.4667	0.667413		0.00476733	0.0104574	1.98058	39	53.9	56.2		82.2	80.4	60.8	-1.49832	-0.583349	1.98058
BAE74470	SG1195	hypothetical phage protein	156.6	122.933	1.27386		0.000514422	0.00137107	2.86294	150.3	158.6	160.9		130.3	122.8	115.7	1.27386	0.349208	2.86294
BAE74471	SG1196	hypothetical protein	67.6667	57.3	1.18092		0.11069	0.169814	0.770026	70.2	63.4	69.4		56.5	60.5	54.9	1.18092	0.23991	0.770026
BAE74472	SG1197	hypothetical protein	173.867	142.367	1.22126		0.412346	0.513849	0.289164	176.4	169.3	175.9		87.8	123.4	215.9	1.22126	0.28837	0.289164
BAE74473	SG1198	putative phage lysis protein	19.3333	18.5	1.04505		0.815758	0.873381	0.058796	18.4	22.4	17.2		18.4	16	21.1	1.04505	0.0635651	0.058796
BAE74474	SG1199	phage lysozyme lysis protein	25.5333	40.4	0.632013		0.00147633	0.00360625	2.44294	24.4	27.6	24.6		42	42	37.2	-1.58225	-0.661973	2.44294
BAE74475	SG1200	putative phage tail protein	6.26667	4.93333	1.27027		0.492523	0.591498	0.228047	7.3	4.9	6.6		4.9	5.2	4.7	1.27027	0.345135	0.228047
BAE74476	SG1201	hypothetical protein	18.1667	26	0.698718		0.0405446	0.0699575	1.15517	14.7	18.9	20.9		25.4	28.1	24.5	-1.43119	-0.517218	1.15517
BAE74477	SG1202	hypothetical phage protein	2.46667	8.46667	0.291339		0.00165039	0.00397871	2.40026	2.1	2.7	2.6		7.7	10	7.7	-3.43243	-1.77923	2.40026
BAE74478	SG1203	putative phage tail protein	6.66667	7.76667	0.858369		0.612805	0.700448	0.154624	8.9	5.5	5.6		7.7	8.3	7.3	-1.165	-0.22033	0.154624
BAE74479	SG1204	putative phage tail protein	7.66667	5.9	1.29944		0.406697	0.507124	0.294886	7.6	8.1	7.3		4.3	5.9	7.5	1.29944	0.377885	0.294886
BAE74480	SG1205	hypothetical phage protein	11.7667	19.0667	0.617133		0.0224238	0.0417914	1.37891	11.6	11.9	11.8		18.7	20.8	17.7	-1.6204	-0.696347	1.37891
BAE74481	SG1206	hypothetical protein	32.3	38.7	0.834625		0.222152	0.30677	0.513187	30.9	30.8	35.2		31.9	38	46.2	-1.19814	-0.260799	0.513187
BAE74482	SG1207	hypothetical phage protein	5	8.33333	0.6		0.112589	0.172087	0.764252	4.9	5.3	4.8		9.3	9.3	6.4	-1.66667	-0.736966	0.764252
BAE74483	SG1208	putative DNA adenine methylase	27.2333	12.0333	2.26316		0.0178252	0.0340791	1.46751	15.7	31.6	34.4		7.5	11.8	16.8	2.26316	1.17834	1.46751
BAE74484	SG1209	hypothetical protein	2.3	0.866667	2.65385		0.16358	0.238037	0.623355	2.5	2.2	2.2		0.8	1.1	0.7	2.65385	1.40808	0.623355
BAE74485	SG1210	putative phage reverse transcriptase/maturase protein	290.167	482	0.602006		8.74707e-11	6.49193e-10	9.18763	237.6	308.5	324.4		465.6	502.4	478	-1.66111	-0.732151	9.18763
BAE74486	SG1211	conserved hypothetical protein	12.3667	6.6	1.87374		0.021942	0.0410453	1.38674	13.9	11.6	11.6		6.3	5.8	7.7	1.87374	0.905919	1.38674
BAE74487	SG1212	hypothetical protein	8.96667	5.03333	1.78146		0.117795	0.179402	0.746172	6.9	9.2	10.8		2.5	4	8.6	1.78146	0.833058	0.746172
BAE74488	SG1213	putative phage lysozyme lysis protein	33.9333	21.9667	1.54476		0.005666	0.0122261	1.91271	32.4	34.9	34.5		20.5	23.1	22.3	1.54476	0.627387	1.91271
BAE74489	SG1214	hypothetical phage protein	17.6	18.3	0.961749		0.835203	0.887403	0.0518791	20.5	18.3	14		18.8	18.6	17.5	-1.03977	-0.0562682	0.0518791
BAE74490	SG1215	phage terminase small subunit	9.8	11.4667	0.854651		0.529864	0.629136	0.201256	9.5	10.4	9.5		10.7	11	12.7	-1.17007	-0.226592	0.201256
BAE74491	SG1216	conserved hypothetical protein	9.03333	8.4	1.0754		0.796792	0.85966	0.0656732	9.2	8.4	9.5		8.8	9.2	7.2	1.0754	0.104869	0.0656732
BAE74492	SG1217	conserved hypothetical protein	22.9	12.8667	1.77979		0.00372389	0.00841807	2.07479	25.7	21.2	21.8		12.4	13.3	12.9	1.77979	0.831709	2.07479
BAE74493	SG1218	conserved hypothetical protein	24.6333	32.2667	0.76343		0.0780737	0.124878	0.903513	26.3	23.1	24.5		36	33.2	27.6	-1.30988	-0.389433	0.903513
BAE74494	SG1219	conserved hypothetical protein	114.133	84.7333	1.34697		0.000333101	0.000918949	3.03671	118.5	122	101.9		91.3	83.5	79.4	1.34697	0.429719	3.03671
BAE74495	SG1220	hypothetical phage protein	4.76667	6.3	0.756614		0.42256	0.523209	0.281325	4.2	4.8	5.3		5.4	7.4	6.1	-1.32168	-0.402371	0.281325
BAE74496	SG1221	putative phage integrase	13.8667	6.4	2.16667		0.00410271	0.00917549	2.03737	14.8	13	13.8		4.3	7.1	7.8	2.16667	1.11548	2.03737
BAE74497	SG1222	hypothetical phage protein	250.5	170.9	1.46577		0.0137842	0.0273079	1.56371	312.6	223.5	215.4		188.6	163.1	161	1.46577	0.551658	1.56371
BAE74498	SG1223	hypothetical phage protein	237.933	72.5333	3.28033		2.96354e-06	1.13489e-05	4.94504	300.5	212.7	200.6		49	63.9	104.7	3.28033	1.71384	4.94504
BAE74499	SG1224	hypothetical protein	7.76667	5.46667	1.42073		0.274064	0.366584	0.435827	7.6	8.1	7.6		4	5.6	6.8	1.42073	0.506634	0.435827
BAE74500	SG1225	hypothetical phage protein	1181.77	779.2	1.51664		0.00159603	0.00385376	2.41412	1039.6	1218	1287.7		625	730.9	981.7	1.51664	0.60088	2.41412
BAE74501	SG1226	putative phage anti-termination protein	131.667	105.733	1.24527		0.110844	0.169947	0.769686	114.2	140.8	140		88.3	95.6	133.3	1.24527	0.31646	0.769686
BAE74502	SG1227	phage repressor	239.533	158.067	1.51539		0.0183074	0.0348423	1.45789	234.9	228.5	255.2		113.9	135.7	224.6	1.51539	0.599693	1.45789
BAE74503	SG1228	hypothetical phage protein	2.33333	1.73333	1.34615		0.605711	0.695118	0.157942	2.1	2.3	2.6		2.2	0.7	2.3	1.34615	0.428843	0.157942
BAE74504	SG1229	phage antitermination protein	22.4667	29.6	0.759009		0.0864495	0.136027	0.866375	25.3	21.7	20.4		25.6	27.7	35.5	-1.31751	-0.397811	0.866375
BAE74505	SG1230	hypothetical phage protein	48.8667	25.3	1.93149		3.54508e-06	1.34734e-05	4.87052	50.2	48.2	48.2		21.4	23.1	31.4	1.93149	0.949713	4.87052
BAE74506	SG1231	hypothetical phage protein	61.1	52.5	1.16381		0.489051	0.588452	0.230289	83.8	49.6	49.9		46.2	62.1	49.2	1.16381	0.218855	0.230289
BAE74507	SG1232	hypothetical phage protein	11.0333	7.26667	1.51835		0.128452	0.193293	0.713784	10.4	10.1	12.6		7.2	8.2	6.4	1.51835	0.602503	0.713784
BAE74508	SG1233	hypothetical phage protein	11.5667	12.1	0.955923		0.845722	0.896686	0.0473597	12.3	11.3	11.1		12	12.6	11.7	-1.04611	-0.0650339	0.0473597
BAE74509	SG1234	hypothetical protein	79.4	67.7333	1.17224		0.158059	0.231611	0.635242	73.2	80.9	84.1		60	62.5	80.7	1.17224	0.229273	0.635242
BAE74511	SG1235	hypothetical protein	53.1667	51.4333	1.0337		0.812797	0.870953	0.0600052	49.2	54	56.3		40.7	52.8	60.8	1.0337	0.0478184	0.0600052
BAE74510	SG1236	phage outer membrane protein	17.8	16.4333	1.08316		0.688804	0.76446	0.116645	19.2	15.9	18.3		15.5	16	17.8	1.08316	0.115252	0.116645
BAE74512	SG1237	conserved hypothetical protein	339.233	187.167	1.81247		6.716e-11	5.02901e-10	9.29852	379.3	333.2	305.2		174.1	182.9	204.5	1.81247	0.857954	9.29852
BAE74513	SG1238	conserved hypothetical protein	97	92.0667	1.05358		0.834373	0.886896	0.0521272	59.7	104.1	127.2		70	92.3	113.9	1.05358	0.0753058	0.0521272
BAE74514	SG1239	colanic acid capsular biosynthesis activation protein A	222.833	124.267	1.79319		1.37628e-06	5.5899e-06	5.2526	244.6	203.1	220.8		109.4	105.4	158	1.79319	0.842526	5.2526
BAE74515	SG1240	trehalose-6-phosphate phophatase	119.1	212.467	0.560559		8.22071e-08	4.06352e-07	6.3911	118.9	117.9	120.5		242.5	207.2	187.7	-1.78394	-0.835063	6.3911
BAE74516	SG1241	trehalose-6-phosphate synthase	166.633	185.533	0.898132		0.0789455	0.126112	0.899242	166.3	161.8	171.8		177.9	181	197.7	-1.11342	-0.155001	0.899242
BAE74517	SG1242	hypothetical protein	45.0333	74.1333	0.607464		3.72021e-06	1.40965e-05	4.85089	38.6	49	47.5		73.3	77	72.1	-1.64619	-0.719129	4.85089
BAE74518	SG1243	proline dehydrogenase	104.367	211.3	0.493926		0	0	#NUM!	96.8	98.9	117.4		218	221.3	194.6	-2.02459	-1.01763	#NUM!
BAE74519	SG1244	hypothetical protein	5.36667	3.3	1.62626		0.224823	0.309439	0.509426	6.8	4.6	4.7		3.3	3	3.6	1.62626	0.70156	0.509426
BAE74520	SG1245	conserved hypothetical protein	91.8	137.3	0.668609		1.37748e-06	5.5899e-06	5.2526	81.9	96.9	96.6		132.2	152.2	127.5	-1.49564	-0.580766	5.2526
BAE74521	SG1246	ribosomal-protein-alanine acetyltransferase	32.0667	50.5667	0.634146		0.000408494	0.00110751	2.95565	33.3	27.7	35.2		56.1	49.7	45.9	-1.57692	-0.657112	2.95565
BAE74522	SG1247	putative virulence factor	158.667	180.3	0.880015		0.040271	0.069637	1.15716	153.3	161.4	161.3		178.4	184.2	178.3	-1.13634	-0.1844	1.15716
BAE74523	SG1248	arginyl-tRNA synthase	405.767	336.167	1.20704		0.000293275	0.000818047	3.08722	375.3	428.2	413.8		335	344.2	329.3	1.20704	0.271474	3.08722
BAE74524	SG1249	conserved hypothetical protein	122.667	118.333	1.03662		0.63846	0.719053	0.143239	131	125.4	111.6		116.2	121.8	117	1.03662	0.0518867	0.143239
BAE74525	SG1250	putative aminotransferase	196.533	151.167	1.30011		0.00333183	0.00760008	2.11918	220.5	196.1	173		151.5	148.9	153.1	1.30011	0.378634	2.11918
BAE74526	SG1251	copper homeostasis protein	1671.07	915.767	1.82477		3.88091e-14	4.54157e-13	12.3428	1808.2	1704.9	1500.1		990.8	906.6	849.9	1.82477	0.867717	12.3428
BAE74527	SG1252	conserved hypothetical protein	1182.73	948.8	1.24656		5.32712e-09	3.16857e-08	7.49914	1251.4	1167.8	1129		924.2	939.7	982.5	1.24656	0.317949	7.49914
BAE74528	SG1253	conserved hypothetical protein	149.767	118.433	1.26457		0.000953202	0.00241516	2.61705	147.4	157.9	144		118	112.6	124.7	1.26457	0.338641	2.61705
BAE74529	SG1254	conserved hypothetical protein	61.8667	117	0.528775		8.93926e-09	5.10004e-08	7.29243	52.2	69.2	64.2		100.7	123.5	126.8	-1.89116	-0.919274	7.29243
BAE74530	SG1255	conserved hypothetical protein	76.2	70.9333	1.07425		0.457934	0.557678	0.253617	80.2	80.8	67.6		75.9	68.2	68.7	1.07425	0.103327	0.253617
BAE74531	SG1256	putative isochorismatase	91.6	106.967	0.856342		0.0571668	0.0943159	1.02542	86.8	98.4	89.6		108.5	111.2	101.2	-1.16776	-0.223742	1.02542
BAE74532	SG1257	aspartyl-tRNA synthase	314.5	662.267	0.474884		7.58948e-13	7.20571e-12	11.1423	319.5	319.8	304.2		738.3	669.9	578.6	-2.10578	-1.07435	11.1423
BAE74533	SG1258	dATP pyrophosphohydrolase	172.467	394.7	0.436956		6.19186e-07	2.64046e-06	5.57832	172.1	175.9	169.4		473.1	387.8	323.2	-2.28856	-1.19444	5.57832
BAE74534	SG1259	conserved hypothetical protein	417.9	580.633	0.719731		3.69575e-05	0.000120447	3.9192	407	415	431.7		644	581.4	516.5	-1.38941	-0.47447	3.9192
BAE74535	SG1260	crossover junction endodeoxyribonuclease	727.933	852.667	0.853714		0.00156105	0.00378746	2.42165	659.8	748.5	775.5		859.5	879.9	818.6	-1.17135	-0.228176	2.42165
BAE74536	SG1261	holliday junction DNA helicase RuvA	562.633	716.4	0.785362		1.71529e-05	5.83989e-05	4.2336	516.6	589.5	581.8		708.8	764.3	676.1	-1.2733	-0.34857	4.2336
BAE74537	SG1262	holliday junction DNA helicase RuvB	384.933	362.133	1.06296		0.268621	0.359877	0.443845	392.9	384	377.9		373.5	382.6	330.3	1.06296	0.0880876	0.443845
BAE74538	SG1263	zinc ABC transporter ATP-binding protein	81.6333	80.2	1.01787		0.872739	0.917981	0.0371661	74.8	88.1	82		67	83.7	89.9	1.01787	0.0255561	0.0371661
BAE74539	SG1264	conserved hypothetical protein	262.1	270.1	0.970381		0.715161	0.787496	0.103751	221.5	285.1	279.7		254.2	281.8	274.3	-1.03052	-0.0433763	0.103751
BAE74540	SG1265	lipid A biosynthesis acyltransferase	141.267	201.433	0.701307		1.81068e-07	8.46781e-07	6.07223	125	148.8	150		202.3	207	195	-1.42591	-0.511881	6.07223
BAE74541	SG1266	conserved hypothetical protein	299.467	274.1	1.09255		0.397713	0.499056	0.301851	280.2	296.9	321.3		233.4	261.1	327.8	1.09255	0.127693	0.301851
BAE74542	SG1267	hypothetical protein	69.6667	64.7667	1.07566		0.537812	0.636769	0.196018	82.4	63.7	62.9		60.5	63.6	70.2	1.07566	0.105217	0.196018
BAE74543	SG1268	pyruvate kinase II	903.867	805.667	1.12189		0.172233	0.248901	0.603973	1031.6	843	837		869.2	781.9	765.9	1.12189	0.165927	0.603973
BAE74544	SG1269	hex regulon repressor	389.233	350.2	1.11146		0.0138092	0.027336	1.56327	375.4	385	407.3		364.6	351.5	334.5	1.11146	0.152456	1.56327
BAE74545	SG1270	glucose-6-phosphate 1-dehydrogenase	677	500.6	1.35238		0.000734443	0.00189524	2.72234	775.7	639.1	616.2		532.9	488	480.9	1.35238	0.435498	2.72234
BAE74546	SG1271	putative transcriptional regulator	308.9	272.167	1.13497		0.175299	0.251396	0.599642	355.6	301.9	269.2		268.6	257.2	290.7	1.13497	0.182649	0.599642
BAE74547	SG1272	phosphoribosylglycinamide formyltransferase	441.567	597.367	0.739189		0.00171582	0.00411143	2.38601	347	497.8	479.9		593.9	608.7	589.5	-1.35283	-0.435985	2.38601
BAE74548	SG1273	protease II	360.167	293.233	1.22826		0.000289972	0.000810633	3.09118	329.4	376.7	374.4		280	301.5	298.2	1.22826	0.296616	3.09118
BAE74549	SG1274	DNA polymerase III theta subunit	328.533	433.833	0.75728		0.0771216	0.123591	0.908013	238.8	387.4	359.4		503.2	369.8	428.5	-1.32052	-0.401101	0.908013
BAE74550	SG1275	ferritin	4093	2516.8	1.62627		2.64642e-06	1.02122e-05	4.99088	3809.2	3950.7	4519.1		2063.2	2519.5	2967.7	1.62627	0.701568	4.99088
BAE74551	SG1276	putative copper resistance protein	1598.57	1182.63	1.3517		7.095e-05	0.000221477	3.65467	1697.4	1554.8	1543.5		1362.9	1115.6	1069.4	1.3517	0.434776	3.65467
BAE74552	SG1277	putative copper resistance protein	524.133	1143.03	0.458546		1.74308e-09	1.10747e-08	7.95567	487.1	526.4	558.9		1186	1286.1	957	-2.18081	-1.12486	7.95567
BAE74553	SG1278	conserved hypothetical protein	294.833	205.233	1.43658		2.42888e-06	9.48924e-06	5.02277	294.6	295.8	294.1		182.8	195.2	237.7	1.43658	0.522635	5.02277
BAE74554	SG1279	putative two-component response regulator	202.567	154.033	1.31508		0.000214896	0.00061371	3.21204	186.6	223.3	197.8		142.7	162.8	156.6	1.31508	0.395154	3.21204
BAE74555	SG1280	putative two-component sensor kinase	56.7667	51.4667	1.10298		0.406747	0.507124	0.294886	48.6	62.6	59.1		42.4	57.4	54.6	1.10298	0.141406	0.294886
BAE74556	SG1281	putative secreted effector protein	221.133	106.233	2.08158		0.00281838	0.00655972	2.18311	206.8	215	241.6		46.6	97.1	175	2.08158	1.05768	2.18311
BAE74557	SG1282	type III secretion apparatus	86.3	59.6667	1.44637		0.000719544	0.00187022	2.72811	84.3	86.7	87.9		48.3	66.7	64	1.44637	0.532435	2.72811
BAE74558	SG1283	putative type III secretion apparatus	76.5	94.9333	0.805829		0.0549053	0.0913636	1.03923	80.6	76	72.9		82.5	110.2	92.1	-1.24096	-0.311455	1.03923
BAE74559	SG1284	putative secreted effector protein	115	58.1667	1.97708		2.42777e-09	1.51195e-08	7.82046	131.2	110.4	103.4		49.5	59.7	65.3	1.97708	0.983369	7.82046
BAE74560	SG1285	hypothetical protein	196.633	148.033	1.3283		0.276952	0.370054	0.431735	156.3	203.6	230		76.7	154.5	212.9	1.3283	0.409586	0.431735
BAE74561	SG1286	putative secreted effector protein	343.1	221.733	1.54735		0.140613	0.208968	0.67992	266.3	362.3	400.7		87.1	242.8	335.3	1.54735	0.629803	0.67992
BAE74562	SG1287	putative type III secretion chaperone	176.2	377.733	0.466467		0.0045878	0.0101342	1.99421	137.9	196.7	194		244.1	469	420.1	-2.14378	-1.10015	1.99421
BAE74563	SG1288	putative translocation machinery component	182.9	254.367	0.719041		0.0841125	0.132932	0.876372	158	198.5	192.2		176.4	303.5	283.2	-1.39074	-0.475855	0.876372
BAE74564	SG1289	translocation machinery component	139.767	197.2	0.708756		0.0515155	0.0862362	1.06431	111.4	153.1	154.8		145.4	225	221.2	-1.41092	-0.496639	1.06431
BAE74565	SG1290	putative secreted effector protein	111.2	250.033	0.444741		0.00168436	0.00404711	2.39286	92.9	120.3	120.4		174.1	322.6	253.4	-2.2485	-1.16896	2.39286
BAE74566	SG1291	type III secretion chaperone	72.9667	125.267	0.582491		0.00223459	0.00526426	2.27866	58.5	79.1	81.3		95.8	147.9	132.1	-1.71677	-0.779693	2.27866
BAE74567	SG1292	putative type III secretion apparatus	110.267	105.533	1.04485		0.874315	0.918871	0.0367454	71.5	132.5	126.8		61.5	130.6	124.5	1.04485	0.063298	0.0367454
BAE74568	SG1293	putative type III secretion apparatus	236.2	300.8	0.785239		0.0795461	0.126991	0.896227	221	256.9	230.7		238.9	360	303.5	-1.2735	-0.348796	0.896227
BAE74569	SG1294	putative type III secretion apparatus	257.867	417.1	0.618237		0.000588597	0.00155719	2.80766	214.9	293.5	265.2		342.4	478.5	430.4	-1.6175	-0.693768	2.80766
BAE74570	SG1295	type III secretion apparatus	218	209.3	1.04157		0.822309	0.878154	0.0564295	165.2	243.8	245		154.9	239.8	233.2	1.04157	0.0587558	0.0564295
BAE74571	SG1296	putative type III secretion apparatus	126.133	347.167	0.363322		3.8577e-06	1.45735e-05	4.83643	100.4	146.2	131.8		275.4	430.8	335.3	-2.75238	-1.46068	4.83643
BAE74572	SG1297	putative type III secretion apparatus	116.667	199.2	0.585676		0.000389161	0.00105852	2.9753	96.4	133.5	120.1		166.3	236.2	195.1	-1.70743	-0.771825	2.9753
BAE74573	SG1298	type III secretion apparatus	132.133	212.067	0.623075		0.000153076	0.000450456	3.34635	118.9	143.1	134.4		176.9	245	214.3	-1.60494	-0.682523	3.34635
BAE74574	SG1299	type III secretion apparatus	168.2	235.567	0.714023		4.57274e-05	0.000146374	3.83454	171.7	175.2	157.7		260.3	236.3	210.1	-1.40052	-0.485958	3.83454
BAE74575	SG1300	putative type III secretion apparatus	65.1	60.3	1.0796		0.573574	0.667798	0.175355	59.5	68.2	67.6		46.2	67.1	67.6	1.0796	0.1105	0.175355
BAE74576	SG1301	putative type III secretion ATP synthase	55.4667	162.133	0.342105		3.14529e-05	0.000103445	3.98529	38.2	63	65.2		123.9	205.9	156.6	-2.92308	-1.54749	3.98529
BAE74577	SG1302	putative type III secretion apparatus	55.5667	95.9333	0.579222		0.0317515	0.0566171	1.24705	41.7	59.4	65.6		68.8	127.9	91.1	-1.72645	-0.787812	1.24705
BAE74578	SG1303	putative type III secretion apparatus	54.9	117.667	0.466572		6.59715e-05	0.00020748	3.68302	43.3	56	65.4		93.7	142.9	116.4	-2.14329	-1.09983	3.68302
BAE74579	SG1304	putative type III secretion apparatus	83.1	151.067	0.550088		0.000303439	0.000843595	3.07387	67.6	87.4	94.3		127.5	183.5	142.2	-1.81789	-0.862265	3.07387
BAE74580	SG1305	putative type III secretion apparatus	48.5667	74.8667	0.648709		0.00491089	0.0107442	1.96883	40.3	52	53.4		58.2	84.9	81.5	-1.54152	-0.624357	1.96883
BAE74581	SG1306	putative type III secretion apparatus	11.8333	17.9667	0.658627		0.230668	0.316618	0.499464	7.2	12	16.3		9.2	23	21.7	-1.51831	-0.602466	0.499464
BAE74582	SG1307	putative type III secretion apparatus	29.2	29.8	0.979866		0.888736	0.929355	0.0318181	23.6	31.5	32.5		25.4	31.4	32.6	-1.02055	-0.029344	0.0318181
BAE74583	SG1308	putative type III secretion apparatus	18.7667	22.7	0.826725		0.289013	0.382312	0.417582	17.4	19.8	19.1		18.7	22.6	26.8	-1.20959	-0.27452	0.417582
BAE74584	SG1309	hypothetical protein	144.233	157.933	0.913255		0.32451	0.419993	0.376758	124.9	154.6	153.2		140.1	158	175.7	-1.09498	-0.130911	0.376758
BAE74585	SG1310	conserved hypothetical protein	402.867	234.1	1.72092		5.44188e-20	9.64208e-19	18.0158	428.5	395	385.1		259.7	223.2	219.4	1.72092	0.783178	18.0158
BAE74586	SG1311	conserved hypothetical protein	1939.63	841.3	2.30552		6.69734e-07	2.84637e-06	5.54571	2361	1805.5	1652.4		767.5	941.1	815.3	2.30552	1.20509	5.54571
BAE74587	SG1312	amino acid ABC transporter periplasmic component	47.3667	38.0667	1.24431		0.0825301	0.130865	0.883177	44	50.5	47.6		35.7	39.1	39.4	1.24431	0.315344	0.883177
BAE74588	SG1313	conserved hypothetical protein	927.267	407.1	2.27774		2.25634e-17	3.57041e-16	15.4473	1029.7	921.7	830.4		390.1	379.1	452.1	2.27774	1.1876	15.4473
BAE74589	SG1314	conserved hypothetical protein	130.2	168.167	0.774232		0.0205563	0.0387413	1.41183	101	145	144.6		171.4	170.4	162.7	-1.2916	-0.369162	1.41183
BAE74590	SG1315	conserved hypothetical protein	1607.87	1294.6	1.24198		3.25705e-14	3.8473e-13	12.4148	1609.6	1661.5	1552.5		1291.3	1248.4	1344.1	1.24198	0.312641	12.4148
BAE74591	SG1316	carboxy-terminal proteinase	464.767	432.9	1.07361		0.068472	0.111074	0.954388	443.7	480.4	470.2		425.7	424.6	448.4	1.07361	0.102473	0.954388
BAE74592	SG1317	heat shock protein	344.2	891.6	0.386048		4.9094e-10	3.351e-09	8.47483	276.1	346.7	409.8		1047.8	826.3	800.7	-2.59035	-1.37315	8.47483
BAE74593	SG1318	putative transcriptional regulator	930.933	654.4	1.42258		1.51665e-15	2.11994e-14	13.6737	956.2	966.7	869.9		626.1	655.7	681.4	1.42258	0.508505	13.6737
BAE74594	SG1319	conserved hypothetical protein	191.267	111.533	1.71488		1.51847e-07	7.18132e-07	6.1438	213.9	187.2	172.7		93.6	116	125	1.71488	0.778111	6.1438
BAE74595	SG1320	cold shock protein	10432.2	12935.5	0.806476		0.398034	0.499056	0.301851	7345.6	11911.5	12039.4		9584.8	11255.5	17966.2	-1.23996	-0.310297	0.301851
BAE74596	SG1321	conserved hypothetical protein	300.133	321.567	0.933347		0.337288	0.43341	0.363101	264.8	330.1	305.5		310.6	345.1	309	-1.07141	-0.0995143	0.363101
BAE74597	SG1322	putative methyltransferase	1023.63	832.767	1.2292		2.03406e-13	2.13237e-12	11.6711	1034.2	1051.3	985.4		808.9	861.7	827.7	1.2292	0.297715	11.6711
BAE74598	SG1323	conserved hypothetical protein	796.4	879.3	0.90572		0.0582059	0.0959432	1.01799	868.9	793.3	727		909.8	866.2	861.9	-1.10409	-0.142862	1.01799
BAE74599	SG1324	conserved hypothetical protein	364.467	336.467	1.08322		0.632758	0.715478	0.145404	478.6	311	303.8		333.3	332.9	343.2	1.08322	0.115323	0.145404
BAE74600	SG1325	PTS system mannose-specific IID component ManZ	1281.27	803.033	1.59553		0.0622957	0.101909	0.991787	1788.1	1048.7	1007		874.4	793.5	741.2	1.59553	0.674039	0.991787
BAE74601	SG1326	PTS system mannose-specific IIC component ManY	1033.2	624.667	1.654		0.0592676	0.097335	1.01173	1460	780.2	859.4		672	632.6	569.4	1.654	0.725961	1.01173
BAE74602	SG1327	PTS system mannose-specific IIAB component ManX	1525.63	672.067	2.27006		0.00699004	0.0148163	1.82926	2152.1	1191.7	1233.1		748.8	680	587.4	2.27006	1.18273	1.82926
BAE74603	SG1328	L-serine deaminase	2580.2	1469.37	1.75599		1.76623e-05	5.99708e-05	4.22206	3075.7	2408.9	2256		1595.3	1419	1393.8	1.75599	0.812288	4.22206
BAE74604	SG1329	para-aminobenzoate synthase component I	124.967	209.167	0.59745		1.39027e-08	7.72169e-08	7.11229	131	121.5	122.4		219.6	224.6	183.3	-1.67378	-0.74311	7.11229
BAE74605	SG1330	conserved hypothetical protein	441	421.333	1.04668		0.503657	0.602569	0.219993	472.9	461.4	388.7		428.3	399.5	436.2	1.04668	0.0658166	0.219993
BAE74606	SG1331	conserved hypothetical protein	1478.9	594.7	2.4868		1.17439e-08	6.61022e-08	7.17978	1753.6	1460.9	1222.2		641.4	566.1	576.6	2.4868	1.31429	7.17978
BAE74607	SG1332	conserved hypothetical protein	254.433	414.067	0.614474		1.30233e-07	6.19408e-07	6.20802	270.9	254	238.4		409.7	464.1	368.4	-1.62741	-0.702575	6.20802
BAE74608	SG1333	ribonuclease D	311.567	273.367	1.13974		0.03664	0.0642413	1.19219	306.3	317.2	311.2		295.8	278.4	245.9	1.13974	0.188704	1.19219
BAE74609	SG1334	cell division topological specificity factor	301.233	267.667	1.1254		0.0155167	0.0302167	1.51975	308.7	312.5	282.5		274.8	258.6	269.6	1.1254	0.170444	1.51975
BAE74610	SG1335	cell division inhibitor	286.7	254.6	1.12608		0.0642971	0.104735	0.979906	271.4	288.4	300.3		282.8	239.9	241.1	1.12608	0.171309	0.979906
BAE74611	SG1336	cell division inhibitor	178.5	306.733	0.581939		5.72636e-06	2.10329e-05	4.6771	140	192.2	203.3		347	290.6	282.6	-1.71839	-0.781061	4.6771
BAE74612	SG1337	conserved hypothetical protein	84.0333	53.1	1.58255		0.00390979	0.00879092	2.05597	76.4	90.5	85.2		38.4	50.2	70.7	1.58255	0.66225	2.05597
BAE74613	SG1338	putative isomerase	657.933	551.033	1.194		0.0154404	0.0301148	1.52122	592.5	686.1	695.2		515.1	526.8	611.2	1.194	0.255802	1.52122
BAE74614	SG1339	conserved hypothetical protein	363.067	481.4	0.754189		2.64072e-05	8.82343e-05	4.05436	329.8	388.5	370.9		441.2	483	520	-1.32593	-0.407002	4.05436
BAE74615	SG1340	disulfide bond formation protein	432.667	538.4	0.803616		2.25398e-05	7.56134e-05	4.1214	468.7	425.8	403.5		568.5	533.2	513.5	-1.24438	-0.315422	4.1214
BAE74616	SG1341	conserved hypothetical protein	176.933	153.367	1.15366		0.332802	0.42874	0.367806	217.7	141.3	171.8		144.8	141.8	173.5	1.15366	0.206221	0.367806
BAE74617	SG1342	alanine racemase	102.533	208.433	0.491924		5.4784e-11	4.1517e-10	9.38177	87.9	104.6	115.1		206.5	233	185.8	-2.03283	-1.02349	9.38177
BAE74618	SG1343	putative sodium-hydrogen antiporter	132.067	264.6	0.499118		1.07171e-07	5.20543e-07	6.28354	86.3	149.4	160.5		255.4	281.7	256.7	-2.00353	-1.00255	6.28354
BAE74619	SG1344	conserved hypothetical protein	562.267	449.8	1.25004		0.0669673	0.108773	0.963478	674.7	509.1	503		498.9	422.9	427.6	1.25004	0.321971	0.963478
BAE74620	SG1345	conserved hypothetical protein	806.767	550.967	1.46427		0.0209476	0.0393903	1.40461	1007.9	715.4	697		641.8	518.6	492.5	1.46427	0.550186	1.40461
BAE74621	SG1346	conserved hypothetical protein	373.1	416.067	0.896731		0.160238	0.234259	0.630303	390	350.3	379		361.3	455.9	431	-1.11516	-0.157252	0.630303
BAE74622	SG1347	glyceraldehyde 3-phosphate dehydrogenase	9696.73	10648	0.910662		0.159038	0.23291	0.632812	10343.7	9071.7	9674.8		10458.1	11679.7	9806.2	-1.0981	-0.135012	0.632812
BAE74623	SG1348	conserved hypothetical protein	394.3	301.533	1.30765		0.120173	0.182471	0.738806	506.2	355.5	321.2		332.3	267.9	304.4	1.30765	0.386976	0.738806
BAE74624	SG1349	conserved hypothetical protein	325.3	246.533	1.3195		0.0866863	0.136229	0.86573	410.1	295.6	270.2		271.7	215.3	252.6	1.3195	0.399988	0.86573
BAE74625	SG1350	protease IV	604.8	552.833	1.094		0.0546984	0.0911398	1.04029	578.9	620.4	615.1		507.2	570.6	580.7	1.094	0.129614	1.04029
BAE74626	SG1351	hypothetical protein	16.0333	12.4	1.29301		0.239758	0.326424	0.486218	20.1	14.8	13.2		10.7	13.2	13.3	1.29301	0.370734	0.486218
BAE74627	SG1352	hypothetical protein	11.5	14.9333	0.770089		0.246195	0.333743	0.476588	8.4	14.1	12		14.3	15.1	15.4	-1.29855	-0.376902	0.476588
BAE74628	SG1353	hypothetical protein	5.46667	7.9	0.691983		0.246731	0.33411	0.476111	6.8	4.9	4.7		7.2	9.6	6.9	-1.44512	-0.531191	0.476111
BAE74629	SG1354	hypothetical protein	28.9333	31.2	0.92735		0.607469	0.696306	0.1572	31	26.2	29.6		33.1	30.7	29.8	-1.07834	-0.108813	0.1572
BAE74630	SG1355	conserved hypothetical protein	57.5667	51.1	1.12655		0.286296	0.379916	0.420312	60.7	59.7	52.3		56.3	47.6	49.4	1.12655	0.17191	0.420312
BAE74631	SG1356	hypothetical protein	2.6	4.03333	0.644628		0.333109	0.428917	0.367627	3.5	1.6	2.7		3.8	4.7	3.6	-1.55128	-0.633461	0.367627
BAE74632	SG1357	hypothetical protein	111.9	119.967	0.932759		0.382236	0.48327	0.31581	124.4	111	100.3		122.2	129.3	108.4	-1.07209	-0.100424	0.31581
BAE74633	SG1358	hypothetical phage protein	12.8	14.2333	0.899297		0.62947	0.71429	0.146126	13.9	11.3	13.2		11.8	16	14.9	-1.11198	-0.15313	0.146126
BAE74634	SG1359	hypothetical protein	145.7	105.1	1.3863		0.133788	0.200483	0.697923	139.7	137.2	160.2		66	93.9	155.4	1.3863	0.471238	0.697923
BAE74635	SG1360	conserved hypothetical protein	997.567	1024	0.974186		0.93558	0.967895	0.0141719	1531.2	763.4	698.1		1462.3	879.2	730.5	-1.0265	-0.0377306	0.0141719
BAE74636	SG1361	DNA topoisomerase III	263.267	290	0.907816		0.398335	0.499056	0.301851	318.8	233.6	237.4		315.5	293.6	260.9	-1.10154	-0.139528	0.301851
BAE74637	SG1362	putative pyrophosphohydrolase	49.3333	121.233	0.406929		1.86517e-14	2.27805e-13	12.6424	35.9	53.2	58.9		125.6	127	111.1	-2.45743	-1.29715	12.6424
BAE74638	SG1363	exodeoxyribonuclease III	185.067	249.067	0.743041		6.13538e-05	0.000193441	3.71345	158.9	199	197.3		241.6	240.6	265	-1.34582	-0.428487	3.71345
BAE74639	SG1364	formyltetrahydrofolate deformylase	242.467	270.167	0.897471		0.0636751	0.103963	0.983123	225.7	247.8	253.9		246.4	285.7	278.4	-1.11424	-0.156063	0.983123
BAE74640	SG1365	conserved hypothetical protein	124.933	411.133	0.303875		0	0	#NUM!	106.9	137.5	130.4		418.9	427.6	386.9	-3.29082	-1.71845	#NUM!
BAE74641	SG1366	putative regulator	105.133	120.8	0.870309		0.283757	0.377081	0.423565	81.7	127.3	106.4		113.8	120.6	128	-1.14902	-0.2004	0.423565
BAE74642	SG1367	UTP-glucose-1-phosphate uridylyltransferase GalU	346.767	366.3	0.946674		0.280869	0.374727	0.426285	323.5	345.4	371.4		389.1	361.8	348	-1.05633	-0.0790605	0.426285
BAE74643	SG1368	putative UDP-glucose dehydrogenase	399.233	497.6	0.802318		0.000253898	0.00071535	3.14548	374.4	390.4	432.9		535.7	490	467.1	-1.24639	-0.317754	3.14548
BAE74644	SG1369	putative nucleotide sugar epimerase	197.367	505.533	0.390413		1.24345e-14	1.55648e-13	12.8079	165.7	205.3	221.1		557.5	521.2	437.9	-2.56139	-1.35693	12.8079
BAE74645	SG1370	histone-like protein	4865	2261.57	2.15116		3.15191e-14	3.74066e-13	12.4271	4292.2	4876.9	5425.9		2064.3	2350.6	2369.8	2.15116	1.10512	12.4271
BAE74646	SG1371	putative thymidine kinase	6.5	7.5	0.866667		0.642135	0.722222	0.141329	7	6.3	6.2		7.7	6.6	8.2	-1.15385	-0.206451	0.141329
BAE74647	SG1372	aldehyde-alcohol dehydrogenase	742.3	1047.67	0.708527		0.03924	0.0680413	1.16723	885.2	702.9	638.8		1270.7	1043.7	828.6	-1.41138	-0.497105	1.16723
BAE74648	SG1373	oligopeptide ABC transporter periplasmic component	340.833	435.867	0.781967		0.000212138	0.000606523	3.21715	364.1	334.5	323.9		475.8	432.9	398.9	-1.27883	-0.35482	3.21715
BAE74649	SG1374	oligopeptide ABC transporter permease component	64.7	122.5	0.528163		2.35811e-13	2.45166e-12	11.6105	66.8	61.7	65.6		115.9	124.4	127.2	-1.89335	-0.920944	11.6105
BAE74650	SG1375	oligopeptide ABC transporter permease component	80.5	221.233	0.363869		0	0	#NUM!	79.6	81.5	80.4		233.5	233	197.2	-2.74824	-1.45851	#NUM!
BAE74651	SG1376	oligopeptide ABC transporter ATP-binding component	77.3	142.933	0.540812		1.41596e-06	5.70922e-06	5.24342	87	73.9	71		166.1	139.5	123.2	-1.84907	-0.886802	5.24342
BAE74652	SG1377	oligopeptide ABC transporter ATP-binding component	160.767	185.233	0.867914		0.449793	0.549359	0.260144	199.8	142.5	140		235.4	172.6	147.7	-1.15219	-0.204375	0.260144
BAE74653	SG1378	cardiolipin synthase	80.0333	85.2667	0.938624		0.47346	0.571476	0.243002	77.1	81.3	81.7		87.1	87.2	81.5	-1.06539	-0.0913809	0.243002
BAE74654	SG1379	hypothetical protein	196.867	304.433	0.646666		6.54413e-09	3.84697e-08	7.41488	166.1	215.9	208.6		303.2	313.4	296.7	-1.54639	-0.628907	7.41488
BAE74655	SG1380	conserved hypothetical protein	123.367	135.833	0.908221		0.175202	0.251396	0.599642	122.4	129.4	118.3		141	136.9	129.6	-1.10105	-0.138885	0.599642
BAE74656	SG1381	membrane protein TonB	114.367	172.267	0.663893		2.51181e-07	1.14488e-06	5.94124	108.3	112.6	122.2		171.3	188.7	156.8	-1.50627	-0.590977	5.94124
BAE74657	SG1382	conserved hypothetical protein	550.767	824.667	0.667866		9.25482e-13	8.65618e-12	11.0627	504.8	572.2	575.3		789.9	794.6	889.5	-1.49731	-0.58237	11.0627
BAE74658	SG1383	conserved hypothetical protein	308.633	593.433	0.520081		0	0	#NUM!	273.3	333.1	319.5		573.9	632.6	573.8	-1.92278	-0.943192	#NUM!
BAE74659	SG1384	conserved hypothetical protein	18.5667	37.1	0.500449		1.61264e-05	5.51277e-05	4.25863	18.3	17.4	20		41.5	39.6	30.2	-1.9982	-0.998704	4.25863
BAE74660	SG1385	hypothetical protein	60.5667	70.6333	0.85748		0.551257	0.646302	0.189565	48.6	65.1	68		44.9	67.2	99.8	-1.16621	-0.221825	0.189565
BAE74661	SG1386	hypothetical protein	300.5	183.7	1.63582		6.47269e-06	2.35337e-05	4.62831	349.5	282.5	269.5		175.4	187.7	188	1.63582	0.710013	4.62831
BAE74662	SG1387	phage lysozyme lysis protein	2570.67	1342.83	1.91436		0.000539556	0.00143501	2.84314	3230.1	2322.6	2159.3		1166	1267	1595.5	1.91436	0.936862	2.84314
BAE74663	SG1388	hypothetical phage protein	20.5667	33.5667	0.612711		0.00213813	0.0050512	2.29661	21.4	21.1	19.2		34	38.1	28.6	-1.63209	-0.706721	2.29661
BAE74664	SG1389	putative phage terminase large subunit	6.83333	7.16667	0.953488		0.875552	0.919403	0.036494	7	6.3	7.2		6.1	7.3	8.1	-1.04878	-0.0687128	0.036494
BAE74665	SG1390	hypothetical phage protein	8.73333	6.83333	1.27805		0.406524	0.507124	0.294886	11.1	8.4	6.7		5.6	7.9	7	1.27805	0.353943	0.294886
BAE74666	SG1391	hypothetical phage protein	31.4	12.3667	2.53908		0.0310381	0.0556209	1.25476	48.6	22.6	23		9.6	13.5	14	2.53908	1.34431	1.25476
BAE74667	SG1392	hypothetical phage protein	58.6667	35.5667	1.64948		0.00422363	0.00942079	2.02591	72.9	51.9	51.2		35	29.2	42.5	1.64948	0.722015	2.02591
BAE74668	SG1393	hypothetical phage protein	89.7	82.2667	1.09036		0.449724	0.549359	0.260144	106.1	80.9	82.1		77.5	88.1	81.2	1.09036	0.1248	0.260144
BAE74669	SG1394	hypothetical phage protein	52.5333	47.8	1.09902		0.542206	0.640128	0.193733	65.5	44	48.1		47.5	47.4	48.5	1.09902	0.136223	0.193733
BAE74670	SG1395	hypothetical phage protein	3.23333	2.16667	1.49231		0.428665	0.529205	0.276376	3.1	3.6	3		2.1	2.9	1.5	1.49231	0.577545	0.276376
BAE74671	SG1396	conserved hypothetical protein	726.033	402.933	1.80187		5.19223e-09	3.103e-08	7.50822	790.9	679.8	707.4		347.8	367.7	493.3	1.80187	0.849495	7.50822
BAE74672	SG1397	tryptophan synthase alpha subunit TrpA	95.1667	77	1.23593		0.0170666	0.0327282	1.48508	102.4	95.2	87.9		79.4	79.6	72	1.23593	0.305598	1.48508
BAE74673	SG1398	tryptophan synthase beta subunit TrpB	92.1667	103.267	0.892511		0.184938	0.262258	0.581271	99.5	91.2	85.8		103.9	113.9	92	-1.12043	-0.164058	0.581271
BAE74674	SG1399	anthranilate isomerase TrpCF	94.3667	97.9667	0.963253		0.675657	0.753526	0.122902	107.2	86.8	89.1		100.2	107.1	86.6	-1.03815	-0.0540136	0.122902
BAE74675	SG1400	anthranilate synthase component II TrpD	65.2667	58.5333	1.11503		0.300438	0.395054	0.403344	72.7	61.7	61.4		59.3	63.1	53.2	1.11503	0.157088	0.403344
BAE74676	SG1401	anthranilate synthase component II TrpD	79.3333	56.3667	1.40745		0.0405676	0.0699575	1.15517	99	72.8	66.2		65.5	55.4	48.2	1.40745	0.493085	1.15517
BAE74677	SG1402	anthranilate synthase component I TrpE	49.0333	49.3333	0.993919		0.949043	0.977402	0.00992683	55.8	47.4	43.9		56	49.6	42.4	-1.00612	-0.00879993	0.00992683
BAE74678	SG1403	conserved hypothetical protein	354.2	638.9	0.55439		2.23582e-10	1.58908e-09	8.79886	399.9	339	323.7		704.4	637.9	574.4	-1.80378	-0.851026	8.79886
BAE74679	SG1404	conserved hypothetical protein	719.1	531.767	1.35228		0.0662359	0.107655	0.967967	902.9	656.8	597.6		609.6	510.4	475.3	1.35228	0.435399	0.967967
BAE74680	SG1405	putative pseudouridine synthase	1082.6	1005.17	1.07704		0.0101629	0.0208562	1.68076	1127.7	1047.4	1072.7		1019.2	1013.7	982.6	1.07704	0.107066	1.68076
BAE74681	SG1406	putative protease	741.733	1088.37	0.681511		2.69508e-07	1.21086e-06	5.91691	655.1	743.3	826.8		1170.4	1076.3	1018.4	-1.46733	-0.553192	5.91691
BAE74682	SG1407	conserved hypothetical protein	994.3	389.4	2.55342		1.17262e-07	5.63035e-07	6.24946	1202.9	913	867		354.1	331.5	482.6	2.55342	1.35243	6.24946
BAE74683	SG1408	DNA topoisomerase I	514.7	454.167	1.13328		0.270103	0.361671	0.441687	621.2	456	466.9		476	448.5	438	1.13328	0.18051	0.441687
BAE74684	SG1409	cysteine regulon transcriptional activator	271.267	250.367	1.08348		0.122144	0.185129	0.732526	287.9	254.1	271.8		247.7	252.9	250.5	1.08348	0.115669	0.732526
BAE74685	SG1410	GTP cyclohydrolase II	386.733	474.6	0.814862		2.30047e-05	7.70703e-05	4.11311	420	373.8	366.4		487.7	478.5	457.6	-1.2272	-0.295373	4.11311
BAE74686	SG1411	phosphatidylglycerophosphatase B	46.1	75.7333	0.608715		1.85263e-05	6.25667e-05	4.20366	36.6	51.7	50		74.1	81.9	71.2	-1.64281	-0.716162	4.20366
BAE74687	SG1412	conserved hypothetical protein	273.1	192.067	1.4219		1.82113e-07	8.50086e-07	6.07054	299.7	261.7	257.9		199.2	190.2	186.8	1.4219	0.507822	6.07054
BAE74688	SG1413	conserved hypothetical protein	207.167	164.7	1.25784		0.000145153	0.000429652	3.36688	216.6	207.9	197		165.5	163.8	164.8	1.25784	0.330951	3.36688
BAE74689	SG1414	orotidine 5'-phosphate decarboxylase	593.867	809.767	0.73338		6.02605e-08	3.03231e-07	6.51823	617	588.3	576.3		810.4	870.6	748.3	-1.36355	-0.447367	6.51823
BAE74690	SG1415	L-ribulose-5-phosphate 4-epimerase	241.967	244.733	0.988695		0.944544	0.973965	0.0114568	325.2	197.3	203.4		271.6	244.6	218	-1.01143	-0.0164023	0.0114568
BAE74691	SG1416	conserved hypothetical protein	1633.93	3439.43	0.475059		0	0	#NUM!	1601.6	1598	1702.2		3165.3	3365.8	3787.2	-2.105	-1.07382	#NUM!
BAE74692	SG1417	conserved hypothetical protein	32.4	20.2667	1.59868		0.055586	0.0922522	1.03502	43.9	27.7	25.6		19.5	20.5	20.8	1.59868	0.676885	1.03502
BAE74693	SG1418	conserved hypothetical protein	253.467	176.233	1.43824		0.000304401	0.000844403	3.07345	290.8	240.4	229.2		193.5	175.9	159.3	1.43824	0.524309	3.07345
BAE74694	SG1419	threonyl-tRNA synthase	1333.23	1095.3	1.21723		0.015784	0.0306661	1.51334	1514.2	1284.1	1201.4		1047.7	1078.4	1159.8	1.21723	0.283603	1.51334
BAE74695	SG1420	50S ribosomal protein L35	12703.5	12364.9	1.02738		0.819794	0.876957	0.0570217	14871.1	12961.2	10278.2		11901.4	11598.1	13595.2	1.02738	0.0389755	0.0570217
BAE74696	SG1421	50S ribosomal protein L20	12359.8	11988.6	1.03096		0.534654	0.633649	0.198152	13007	12743.1	11329.2		12405.7	11945	11615.1	1.03096	0.0439883	0.198152
BAE74697	SG1422	phenylalanyl-tRNA synthase alpha subunit	939.033	625.1	1.50221		4.03148e-07	1.75185e-06	5.7565	1058.8	895.3	863		639	609.9	626.4	1.50221	0.587089	5.7565
BAE74698	SG1423	phenylalanyl-tRNA synthase beta subunit	673.733	462.3	1.45735		0.00871876	0.0181894	1.74018	814.8	605.3	601.1		529.8	460.6	396.5	1.45735	0.543348	1.74018
BAE74699	SG1424	integration host factor alpha subunit	707.267	645.267	1.09608		0.310918	0.40676	0.390662	769.1	661.9	690.8		747.3	599.6	588.9	1.09608	0.132359	0.390662
BAE74700	SG1425	lipoprotein	73.2667	51.1333	1.43286		0.0021096	0.00499402	2.30155	84.5	70.7	64.6		48.3	52.9	52.2	1.43286	0.518893	2.30155
BAE74701	SG1426	hypothetical protein	52.7333	51.8	1.01802		0.881175	0.923337	0.0346398	52.4	51.4	54.4		47.4	54.8	53.2	1.01802	0.0257631	0.0346398
BAE74702	SG1427	phospho-2-dehydro-3-deoxyheptonate aldolase	1215.23	577.967	2.1026		3.11235e-30	6.99167e-29	28.1554	1190.6	1304.5	1150.6		637.3	553.7	542.9	2.1026	1.07218	28.1554
BAE74703	SG1428	conserved hypothetical protein	40.0333	27.5333	1.454		0.0181927	0.0346502	1.46029	47.6	32.6	39.9		32.1	25.8	24.7	1.454	0.540022	1.46029
BAE74704	SG1429	phosphoenolpyruvate synthase	241.467	428.833	0.563078		3.014e-08	1.57003e-07	6.80409	233.9	236.9	253.6		443.9	474.3	368.3	-1.77595	-0.828593	6.80409
BAE74705	SG1430	conserved hypothetical protein	35.7667	62.9333	0.568326		9.51087e-06	3.35615e-05	4.47416	27.9	37.7	41.7		63.7	66.9	58.2	-1.75955	-0.815209	4.47416
BAE74706	SG1431	conserved hypothetical protein	726.233	670.567	1.08301		0.746881	0.816313	0.0881433	995.1	640.7	542.9		870.9	559.6	581.2	1.08301	0.115052	0.0881433
BAE74707	SG1432	conserved hypothetical protein	498.033	561.6	0.886811		0.631048	0.714877	0.145769	664.3	435	394.8		769.6	466.5	448.7	-1.12764	-0.173301	0.145769
BAE74708	SG1433	putative ABC transporter ATP-binding component	373.633	420.433	0.888686		0.664458	0.742682	0.129197	507	310.6	303.3		593	337.1	331.2	-1.12526	-0.170254	0.129197
BAE74709	SG1434	conserved hypothetical protein	473.433	442.733	1.06934		0.828	0.881685	0.0546867	702.8	368.4	349.1		595.5	383	349.7	1.06934	0.0967233	0.0546867
BAE74710	SG1435	putative selenocysteine lyase	458.733	485.433	0.944998		0.800862	0.861834	0.0645762	594.6	409.6	372		652.3	401.2	402.8	-1.0582	-0.0816174	0.0645762
BAE74711	SG1436	conserved hypothetical protein	152.167	173.367	0.877716		0.316047	0.411368	0.385769	157.1	156.4	143		213.3	155	151.8	-1.13932	-0.188174	0.385769
BAE74712	SG1437	major outer membrane lipoprotein	34999.4	25670.4	1.36341		0.144977	0.214566	0.668438	27935.5	35699.9	41362.7		18541.4	22770.6	35699.2	1.36341	0.447223	0.668438
BAE74713	SG1438	pyruvate kinase I	149.533	315.1	0.474558		8.27168e-05	0.000255043	3.59339	97.4	153.5	197.7		254.1	348	343.2	-2.10722	-1.07534	3.59339
BAE74714	SG1439	riboflavin synthase alpha chain	74.4333	64.0667	1.16181		0.129832	0.195136	0.709664	79.1	71.2	73		71.7	61.1	59.4	1.16181	0.216375	0.709664
BAE74715	SG1440	conserved hypothetical protein	1012.2	832.233	1.21625		0.049131	0.08274	1.08228	1175.2	911.3	950.1		875.3	747.8	873.6	1.21625	0.282434	1.08228
BAE74716	SG1441	ribonuclease T	120.167	133.5	0.900125		0.177369	0.253414	0.59617	109.5	134.3	116.7		124.1	134.3	142.1	-1.11096	-0.151803	0.59617
BAE74717	SG1442	conserved hypothetical protein	106.433	71.5667	1.48719		6.21537e-06	2.26308e-05	4.6453	99.4	118.2	101.7		67.8	70.9	76	1.48719	0.57259	4.6453
BAE74718	SG1443	transcriptional regulator	2497.37	741.9	3.36618		2.03514e-19	3.50713e-18	17.455	2703.9	2378.5	2409.7		474.4	699.7	1051.6	3.36618	1.75111	17.455
BAE74719	SG1444	outer membrane lipoprotein	4047	2625.03	1.54169		0.000965419	0.00244366	2.61196	4878.3	3657.5	3605.2		2464.4	2842	2568.7	1.54169	0.624517	2.61196
BAE74720	SG1445	conserved hypothetical protein	182.033	178.333	1.02075		0.761855	0.829795	0.0810292	188	178.7	179.4		189.2	184.3	161.5	1.02075	0.0296263	0.0810292
BAE74721	SG1446	conserved hypothetical protein	261.467	223.733	1.16865		0.0116714	0.0236055	1.62699	285.6	246.4	252.4		235.4	212.4	223.4	1.16865	0.224847	1.62699
BAE74722	SG1447	pyridoxamine 5'-phosphate oxidase	639.6	750.7	0.852005		9.59081e-05	0.000291783	3.53494	626.7	660.7	631.4		787.9	757.4	706.8	-1.1737	-0.231067	3.53494
BAE74723	SG1448	tyrosyl-tRNA synthase	537.1	726.867	0.738925		0.00016168	0.000470275	3.32765	529.1	543.5	538.7		816.9	709.3	654.4	-1.35332	-0.4365	3.32765
BAE74724	SG1449	endonuclease III	193.767	177.633	1.09082		0.152593	0.224912	0.647988	189.3	191.2	200.8		186.4	183.9	162.6	1.09082	0.125418	0.647988
BAE74725	SG1450	conserved hypothetical protein	192.267	250.1	0.768759		0.000840367	0.00214221	2.66914	210.9	182.3	183.6		273.9	252.2	224.2	-1.3008	-0.379396	2.66914
BAE74726	SG1451	conserved hypothetical protein	224.467	179.5	1.25051		0.000114242	0.000344232	3.46315	219.2	237	217.2		194	176.3	168.2	1.25051	0.322517	3.46315
BAE74727	SG1452	conserved hypothetical protein	71.0333	138.1	0.514362		1.73683e-11	1.40964e-10	9.85089	58.5	78.2	76.4		149	142	123.3	-1.94416	-0.959145	9.85089
BAE74728	SG1453	putative iron-sulfur binding NADH dehydrogenase	130.2	172.4	0.75522		0.00022365	0.000637263	3.19568	119.8	137.8	133		184.3	178.7	154.2	-1.32412	-0.40503	3.19568
BAE74729	SG1454	putative iron-sulfur binding protein	132.467	188.667	0.70212		5.08007e-08	2.5769e-07	6.5889	122.2	141.7	133.5		190.6	195.2	180.2	-1.42426	-0.51021	6.5889
BAE74730	SG1455	conserved hypothetical protein	133.633	181.367	0.736813		2.98602e-06	1.14177e-05	4.94242	120.9	140	140		176.2	183.9	184	-1.3572	-0.440629	4.94242
BAE74731	SG1456	conserved hypothetical protein	157.6	196.3	0.802853		0.00294825	0.00682409	2.16596	139.3	158.7	174.8		195	204.4	189.5	-1.24556	-0.316793	2.16596
BAE74732	SG1457	conserved hypothetical protein	66.4	124.6	0.532905		2.73115e-13	2.77079e-12	11.5574	62.8	67.7	68.7		122.7	131.3	119.8	-1.87651	-0.908049	11.5574
BAE74733	SG1458	putative secretion protein	271.233	143.633	1.88837		2.02489e-08	1.08628e-07	6.96406	309.1	262.7	241.9		122.9	160.9	147.1	1.88837	0.917144	6.96406
BAE74734	SG1459	putative ABC transporter ATP-binding component	246.633	229.067	1.07669		0.39564	0.496969	0.30367	268	237.5	234.4		207.7	262.4	217.1	1.07669	0.1066	0.30367
BAE74735	SG1460	conserved hypothetical protein	693.233	635.3	1.09119		0.440618	0.541041	0.26677	827.3	640.2	612.2		698.2	603	604.7	1.09119	0.125903	0.26677
BAE74736	SG1461	mannose-6-phosphate isomerase	489.3	562.4	0.870021		0.436727	0.537313	0.269773	618.7	436.1	413.1		686.8	550.8	449.6	-1.1494	-0.200877	0.269773
BAE74737	SG1462	fumarate hydratase class II	872.8	674.4	1.29419		0.000511156	0.0013638	2.86525	965.2	777.9	875.3		708.7	671.3	643.2	1.29419	0.372047	2.86525
BAE74738	SG1463	DNA replication terminus site-binding protein (Ter protein)	453.633	331.133	1.36994		4.22696e-09	2.56266e-08	7.59131	489	442.4	429.5		318.8	334.1	340.5	1.36994	0.454114	7.59131
BAE74739	SG1464	putative transport protein	24.6	30.5667	0.804798		0.161707	0.236131	0.626847	29.4	21.8	22.6		36.1	28.5	27.1	-1.24255	-0.313301	0.626847
BAE74740	SG1465	putative transcriptional regulator	37.3	36.5333	1.02099		0.883929	0.92511	0.0338066	38.4	35.2	38.3		40.8	35.5	33.3	1.02099	0.0299622	0.0338066
BAE74741	SG1466	dethiobiotin synthase	49.3	73.2333	0.673191		0.102168	0.158382	0.800293	47.7	43.6	56.6		45	87.4	87.3	-1.48546	-0.570913	0.800293
BAE74742	SG1467	conserved hypothetical protein	191.933	174.833	1.09781		0.522799	0.622215	0.206059	150	210.7	215.1		194.6	185.8	144.1	1.09781	0.134625	0.206059
BAE74743	SG1468	conserved hypothetical protein	291.433	280.4	1.03935		0.607432	0.696306	0.1572	302.3	292.3	279.7		316.7	265.8	258.7	1.03935	0.0556795	0.1572
BAE74744	SG1469	conserved hypothetical protein	168.8	133.667	1.26284		0.00797866	0.0167286	1.77654	166.7	172.9	166.8		111.9	144.5	144.6	1.26284	0.336675	1.77654
BAE74745	SG1470	putative oxidoreductase	148.4	161.567	0.918506		0.287797	0.381505	0.418499	165.9	140.5	138.8		164.8	175	144.9	-1.08872	-0.122638	0.418499
BAE74746	SG1471	putative guanine deaminase	53.5333	91.2	0.586988		5.55858e-08	2.80268e-07	6.55243	48	55.2	57.4		92.8	91.2	89.6	-1.70361	-0.768596	6.55243
BAE74747	SG1472	hypothetical protein	17.6333	56.2333	0.313574		6.66134e-15	8.6839e-14	13.0613	16	20	16.9		58.7	62	48	-3.18904	-1.67312	13.0613
BAE74748	SG1473	hypothetical protein	26.7667	38.4333	0.696444		0.0120131	0.0242381	1.6155	25.5	28.5	26.3		37.5	42.8	35	-1.43587	-0.521921	1.6155
BAE74749	SG1474	exochitinase	171.4	237.3	0.722292		3.69339e-08	1.90123e-07	6.72096	183.6	156.1	174.5		251.6	233.3	227	-1.38448	-0.469345	6.72096
BAE74750	SG1475	hypothetical protein	22.2333	13.8333	1.60723		0.0156038	0.0303393	1.51799	24.7	20.5	21.5		12.6	14.1	14.8	1.60723	0.684575	1.51799
BAE74751	SG1476	hypothetical protein	16.9	12.1	1.39669		0.152476	0.224871	0.648066	21.6	15.2	13.9		8.4	11.4	16.5	1.39669	0.482016	0.648066
BAE74752	SG1477	hypothetical protein	68.4	60	1.14		0.326847	0.422366	0.374311	81.3	63.4	60.5		49.2	63.3	67.5	1.14	0.189034	0.374311
BAE74753	SG1478	conserved hypothetical protein	1781.67	1389.43	1.2823		0.000476388	0.00127374	2.89492	1956.3	1809.4	1579.3		1375.8	1355.1	1437.4	1.2823	0.358731	2.89492
BAE74754	SG1479	putative cytosine transport protein	204.333	439.4	0.465028		0	0	#NUM!	178.3	213.9	220.8		457.1	448.1	413	-2.15041	-1.10461	#NUM!
BAE74755	SG1480	conserved hypothetical protein	789.467	580	1.36115		0.0603382	0.0989641	1.00452	728.8	792.2	847.4		436.3	512.4	791.3	1.36115	0.444825	1.00452
BAE74756	SG1481	transposase	621.7	884.667	0.702751		2.88658e-15	3.92575e-14	13.4061	608.1	646.1	610.9		825.6	898.1	930.3	-1.42298	-0.508915	13.4061
BAE74757	SG1482	conserved hypothetical protein	12.5667	10.4667	1.20064		0.497642	0.596506	0.224385	17.3	11.3	9.1		9.6	11.1	10.7	1.20064	0.2638	0.224385
BAE74758	SG1483	conserved hypothetical protein	27.2333	23.0667	1.18064		0.311219	0.406768	0.390654	31.9	25.4	24.4		23.9	21	24.3	1.18064	0.239564	0.390654
BAE74759	SG1484	fumarate nitrate reduction regulator	1061.03	892.867	1.18834		0.0303742	0.054509	1.26353	1129.4	1013.9	1039.8		803.6	839.9	1035.1	1.18834	0.248953	1.26353
BAE74760	SG1485	conserved hypothetical protein	541.7	281.667	1.9232		2.57604e-09	1.60032e-08	7.79579	623.2	504.4	497.5		259.4	271.2	314.4	1.9232	0.943505	7.79579
BAE74761	SG1486	putative short-chain dehydrogenase	50.1333	38.8333	1.29099		0.038641	0.0672006	1.17263	53.3	48.9	48.2		37.4	38.6	40.5	1.29099	0.368475	1.17263
BAE74762	SG1487	pyridine nucleotide transhydrogenase beta subunit	235.3	274.567	0.856987		0.00721807	0.0152354	1.81714	250.2	219.7	236		281.3	290.2	252.2	-1.16688	-0.222655	1.81714
BAE74763	SG1488	pyridine nucleotide transhydrogenase alpha subunit	398.9	298.667	1.3356		0.0272362	0.0495491	1.30496	486.5	355.1	355.1		311.9	309.3	274.8	1.3356	0.417491	1.30496
BAE74764	SG1489	conserved hypothetical protein	482.4	340	1.41882		5.83073e-14	6.72941e-13	12.172	483.8	508.6	454.8		334.2	338.6	347.2	1.41882	0.504695	12.172
BAE74765	SG1490	conserved hypothetical protein	478.733	312.267	1.53309		2.00257e-23	3.92561e-22	21.4061	491	481.9	463.3		299.6	303	334.2	1.53309	0.616444	21.4061
BAE74766	SG1491	ATP-dependent helicase	141.133	121.1	1.16543		0.0332861	0.0590188	1.22901	144.2	141.4	137.8		120.3	124.2	118.8	1.16543	0.22086	1.22901
BAE74767	SG1492	acyl carrier protein phosphodiesterase	134.067	128.233	1.04549		0.712283	0.785666	0.104762	158.6	133.3	110.3		131.8	135.8	117.1	1.04549	0.0641793	0.104762
BAE74768	SG1493	hypothetical protein	4133.43	2927.87	1.41176		7.45092e-07	3.15067e-06	5.5016	4587.8	3963.5	3849		2861.2	3083.9	2838.5	1.41176	0.497491	5.5016
BAE74769	SG1494	hypothetical protein	533.167	530.2	1.0056		0.949736	0.977715	0.00978758	531.2	548.6	519.7		456.2	572.8	561.6	1.0056	0.00804992	0.00978758
BAE74770	SG1495	conserved hypothetical protein	165.4	247.133	0.669274		0.000132338	0.000393109	3.40549	157.6	177.8	160.8		216.6	284	240.8	-1.49416	-0.57933	3.40549
BAE74771	SG1496	hypothetical protein	2015.03	1658.23	1.21517		0.153814	0.226314	0.645289	2456.9	1822.1	1766.1		1632.3	1859.9	1482.5	1.21517	0.281157	0.645289
BAE74772	SG1497	putative periplasmic murein peptide-binding protein	776.967	831.3	0.934641		0.403542	0.504127	0.29746	905.8	708.7	716.4		846.9	826.3	820.7	-1.06993	-0.0975165	0.29746
BAE74773	SG1498	thiol peroxidase	422.667	449.133	0.941072		0.577726	0.67108	0.173226	437.2	436.6	394.2		540.4	412	395	-1.06262	-0.0876235	0.173226
BAE74774	SG1499	transcriptional regulator	224.633	212.633	1.05644		0.396963	0.498382	0.302437	246.6	216.2	211.1		220.6	217.4	199.9	1.05644	0.0792042	0.302437
BAE74775	SG1500	conserved hypothetical protein	26.2	49.6667	0.527517		6.99354e-06	2.51067e-05	4.60021	22.4	27.3	28.9		42.8	57.6	48.6	-1.89567	-0.922711	4.60021
BAE74776	SG1501	phage shock protein C	64.7	51.1667	1.2645		0.0300597	0.053983	1.26774	72.4	63.9	57.8		57.2	46.3	50	1.2645	0.338561	1.26774
BAE74777	SG1502	putative phage shock protein A	83.7667	45.7	1.83297		7.19387e-09	4.19948e-08	7.3768	88.1	79.1	84.1		48.7	42.8	45.6	1.83297	0.874182	7.3768
BAE74778	SG1503	phage shock protein operon transcriptional activator	48.7667	68.4333	0.712616		0.00159074	0.00384467	2.41514	44.7	49.7	51.9		68.9	72.6	63.8	-1.40328	-0.488804	2.41514
BAE74779	SG1504	hypothetical protein	37.2333	51.4333	0.723914		0.00875217	0.018244	1.73888	34.3	38.6	38.8		50.2	55.6	48.5	-1.38138	-0.466109	1.73888
BAE74780	SG1505	putative heme/hemoglobin transport protein	236.567	122.867	1.92539		0.0494239	0.0831776	1.07999	351.6	174.3	183.8		133.4	121.6	113.6	1.92539	0.945153	1.07999
BAE74781	SG1506	peptide ABC transporter periplasmic component SapA	180.867	189.733	0.953268		0.414896	0.516005	0.287346	182.3	188.7	171.6		192	194.8	182.4	-1.04902	-0.0690466	0.287346
BAE74782	SG1507	peptide ABC transporter permease component SapB	90	122.033	0.737503		0.000133051	0.00039431	3.40416	85.2	91.1	93.7		114.8	124	127.3	-1.35593	-0.439278	3.40416
BAE74783	SG1508	hypothetical protein	19.4667	17.2333	1.12959		0.524649	0.623826	0.204936	23.6	17.6	17.2		15	15.6	21.1	1.12959	0.175804	0.204936
BAE74784	SG1509	hypothetical phage protein	32.2333	42.2667	0.762618		0.0434989	0.0743501	1.12872	33.4	31.4	31.9		35.8	44.1	46.9	-1.31127	-0.390967	1.12872
BAE74785	SG1510	peptide ABC transporter permease component	266.533	552.5	0.482413		3.61171e-11	2.83971e-10	9.54673	249.7	265.3	284.6		502.2	633.3	522	-2.07291	-1.05166	9.54673
BAE74786	SG1511	peptide ABC transporter ATP-binding component	231.867	306.533	0.756416		9.08863e-06	3.22525e-05	4.49144	205.8	250.6	239.2		302.3	323.3	294	-1.32202	-0.402749	4.49144
BAE74787	SG1512	peptide ABC transporter ATP-binding component	428.933	331.4	1.29431		2.93553e-06	1.12588e-05	4.94851	461.2	426.7	398.9		339.4	325.5	329.3	1.29431	0.37218	4.94851
BAE74788	SG1513	enoyl-(acyl-carrier-protein) reductase (NADH)	1498.9	1402.93	1.0684		0.329175	0.42472	0.371897	1571.8	1572.5	1352.4		1504.2	1409.2	1295.4	1.0684	0.0954577	0.371897
BAE74789	SG1514	exoribonuclease II	262.767	419.9	0.625784		6.66069e-06	2.41474e-05	4.61713	230.9	288.7	268.7		459.3	438.5	361.9	-1.598	-0.676264	4.61713
BAE74790	SG1515	hypothetical protein	21.3	10.8333	1.96615		0.00139797	0.00342481	2.46536	24.5	19.9	19.5		10.4	9.7	12.4	1.96615	0.975376	2.46536
BAE74791	SG1516	iron ABC transporter periplasmic component	1469.73	833.5	1.76333		2.16422e-12	1.93091e-11	10.7142	1359.1	1433.6	1616.5		827.6	748.7	924.2	1.76333	0.8183	10.7142
BAE74792	SG1517	iron ABC transporter ATP-binding component	587.933	653.867	0.899164		0.471219	0.569446	0.244547	424.7	620	719.1		703.2	593.6	664.8	-1.11214	-0.153344	0.244547
BAE74793	SG1518	iron ABC transporter permease component	410.5	498.3	0.823801		0.134504	0.201315	0.696123	339.8	428.6	463.1		583.1	424.2	487.6	-1.21389	-0.279632	0.696123
BAE74794	SG1519	iron ABC transporter permease component	357.633	324.933	1.10064		0.39854	0.499056	0.301851	321.8	377.1	374		384	265.5	325.3	1.10064	0.138337	0.301851
BAE74795	SG1520	conserved hypothetical protein	293.233	358.1	0.818859		0.000303775	0.000843595	3.07387	276.2	306.6	296.9		387.6	347.4	339.3	-1.22121	-0.288313	3.07387
BAE74796	SG1521	hypothetical protein	71.9333	100	0.719333		0.427208	0.528184	0.277215	138.9	38.4	38.5		123.9	90.1	86	-1.39018	-0.475268	0.277215
BAE74797	SG1522	hypothetical protein	139.633	79.7667	1.75052		1.56574e-05	5.37435e-05	4.26967	156.4	129.6	132.9		61.6	77.6	100.1	1.75052	0.807785	4.26967
BAE74798	SG1523	hypothetical protein	1684.83	2492.93	0.675844		0.0419456	0.0721361	1.14185	1850.2	1693.7	1510.6		3232.9	2298.8	1947.1	-1.47963	-0.565238	1.14185
BAE74799	SG1524	conserved hypothetical protein	375.433	400.9	0.936476		0.699769	0.774921	0.110743	434.9	369.5	321.9		516.6	358.3	327.8	-1.06783	-0.0946857	0.110743
BAE74800	SG1525	major facilitator family transport protein	489	694.6	0.704002		0.00306112	0.00704646	2.15203	532.6	475.8	458.6		824.3	644.7	614.8	-1.42045	-0.506348	2.15203
BAE74801	SG1526	conserved hypothetical protein	73.3333	64	1.14583		0.171319	0.247776	0.605941	77.2	72.5	70.3		61.2	68.9	61.9	1.14583	0.196397	0.605941
BAE74802	SG1527	conserved hypothetical protein	63.1333	108.767	0.580447		1.54974e-09	9.94682e-09	8.00232	68.8	62.8	57.8		114	105.9	106.4	-1.72281	-0.784763	8.00232
BAE74803	SG1528	hypothetical protein	41.9	42.7	0.981265		0.889463	0.929355	0.0318181	51.4	38.9	35.4		40.1	47.4	40.6	-1.01909	-0.0272858	0.0318181
BAE74804	SG1529	delta-aminolevulinic acid dehydratase	295.333	241.267	1.2241		0.00585242	0.0125637	1.90088	323.5	298.9	263.6		253.6	240.5	229.7	1.2241	0.291716	1.90088
BAE74805	SG1530	hypothetical protein	51.8333	47.4333	1.09276		0.563601	0.658625	0.181362	63.6	49.3	42.6		39.5	54.3	48.5	1.09276	0.127979	0.181362
BAE74806	SG1531	hypothetical protein	1273.43	1456.47	0.874331		0.0644468	0.104882	0.979298	1417.3	1206.7	1196.3		1509.7	1534.5	1325.2	-1.14373	-0.193749	0.979298
BAE74807	SG1532	hypothetical protein	136.967	130.4	1.05036		0.601766	0.692066	0.159853	158	125	127.9		128.4	122.8	140	1.05036	0.070881	0.159853
BAE74808	SG1533	putative transposase	76.1333	49.0333	1.55269		0.00428938	0.00955897	2.01959	84.5	70.5	73.4		35	49	63.1	1.55269	0.634765	2.01959
BAE74809	SG1534	putative carbohydrate kinase	87.1667	63.7333	1.36768		0.000975704	0.00246721	2.60779	91.4	85.1	85		61.2	59	71	1.36768	0.451728	2.60779
BAE74810	SG1535	putative transport protein	49.9333	66.5667	0.750125		0.00736736	0.0155245	1.80898	52.2	48.4	49.2		63.2	71.3	65.2	-1.33311	-0.414797	1.80898
BAE74811	SG1536	putative two-component regulator protein	56	56.6333	0.988817		0.910967	0.947888	0.0232428	55.4	59.9	52.7		56.8	56.9	56.2	-1.01131	-0.0162246	0.0232428
BAE74812	SG1537	putative two-component sensor protein	20.2333	30.0667	0.672949		0.0158709	0.0307874	1.51163	20.8	21	18.9		32.2	34	24	-1.486	-0.571431	1.51163
BAE74813	SG1538	hemin ABC transporter periplasmic component	121.067	174.233	0.694854		0.00909837	0.0189186	1.72311	139.4	115	108.8		210	160.9	151.8	-1.43915	-0.525219	1.72311
BAE74814	SG1539	hemin ABC transporter permease component	84.0667	162.167	0.518397		1.21036e-08	6.79748e-08	7.16765	86.2	81.4	84.6		184	161.7	140.8	-1.92902	-0.947872	7.16765
BAE74815	SG1540	hemin ABC transporter ATP-binding component	79.2667	140.667	0.563507		0.00103465	0.00260838	2.58363	80.3	81.5	76		175.4	130.8	115.8	-1.7746	-0.827494	2.58363
BAE74816	SG1541	conserved hypothetical protein	266.6	429.3	0.621011		2.63856e-06	1.01976e-05	4.9915	244.5	269.9	285.4		397.3	393.8	496.8	-1.61028	-0.687309	4.9915
BAE74817	SG1542	putative nitroreductase	14.1333	13.9	1.01679		0.941147	0.971323	0.0126364	12.4	15.9	14.1		11.9	14.1	15.7	1.01679	0.0240169	0.0126364
BAE74818	SG1543	conserved hypothetical protein	279.8	212.6	1.31609		0.236234	0.322882	0.490957	221.9	286	331.5		142.9	191.2	303.7	1.31609	0.396254	0.490957
BAE74819	SG1544	putative iron ABC transporter ATP-binding component	25.2667	41.2333	0.612773		0.000674662	0.0017645	2.75338	23.2	27.5	25.1		45.6	41.6	36.5	-1.63193	-0.706576	2.75338
BAE74820	SG1545	conserved hypothetical protein	32.2667	90.4667	0.356669		3.99768e-10	2.77085e-09	8.55739	28.6	33.6	34.6		79.6	107.4	84.4	-2.80372	-1.48734	8.55739
BAE74821	SG1546	hypothetical protein	15.0667	22.8	0.660819		0.029121	0.0524469	1.28028	14.5	16.2	14.5		20.7	24.6	23.1	-1.51327	-0.597674	1.28028
BAE74822	SG1547	putative fumarate reductase iron-sulfur protein subunit	5.63333	6.5	0.866667		0.663892	0.742682	0.129197	5.8	5.3	5.8		7.7	6.1	5.7	-1.15385	-0.206451	0.129197
BAE74823	SG1548	putative fumarate reductase subunit D	17.4	17.0667	1.01953		0.926381	0.960352	0.0175695	19.2	18.1	14.9		18	17.5	15.7	1.01953	0.027906	0.0175695
BAE74824	SG1549	putative right origin-binding protein	232	267.367	0.867722		0.311442	0.406848	0.390568	189.8	245.3	260.9		316.3	264.3	221.5	-1.15244	-0.204695	0.390568
BAE74825	SG1550	transcriptional regulator	91.7667	200.033	0.458757		0	0	#NUM!	72	101.2	102.1		198.9	208.4	192.8	-2.1798	-1.1242	#NUM!
BAE74826	SG1551	hypothetical protein	42.6667	48.4333	0.880936		0.290024	0.383246	0.416522	47.5	41.5	39		44.4	55.9	45	-1.13516	-0.182891	0.416522
BAE74827	SG1552	conserved hypothetical protein	144.133	332.133	0.433962		1.52101e-13	1.64242e-12	11.7845	143.4	150.3	138.7		348.6	362.4	285.4	-2.30435	-1.20436	11.7845
BAE74828	SG1553	hypothetical protein	1223.43	670.967	1.82339		0.0926968	0.144591	0.839859	1851	946.8	872.5		854.1	621.9	536.9	1.82339	0.866622	0.839859
BAE74829	SG1554	conserved hypothetical protein	603.767	236.8	2.54969		0.00611845	0.0131013	1.88269	868.3	477.1	465.9		280.8	216.6	213	2.54969	1.35032	1.88269
BAE74830	SG1555	putative phage minor head protein	155.1	111.367	1.3927		0.0230501	0.0427684	1.36888	190.7	136.4	138.2		122.9	113.3	97.9	1.3927	0.477881	1.36888
BAE74831	SG1556	putative phage terminase large subunit	147.7	86.9667	1.69835		0.00268872	0.00628118	2.20196	186.8	129.2	127.1		86.6	85.7	88.6	1.69835	0.764135	2.20196
BAE74832	SG1557	hypothetical phage protein	19.6667	13.3	1.4787		0.0839366	0.132737	0.877008	25.7	16.4	16.9		10.2	13.6	16.1	1.4787	0.564326	0.877008
BAE74833	SG1558	hypothetical phage protein	16.6667	24.3667	0.683995		0.0368328	0.0644894	1.19051	14.8	18	17.2		23.3	25.9	23.9	-1.462	-0.547943	1.19051
BAE74834	SG1559	phage lysozyme lysis protein	384.2	109.667	3.50334		2.7379e-17	4.27861e-16	15.3687	399.2	363.2	390.2		56.6	109.5	162.9	3.50334	1.80873	15.3687
BAE74835	SG1560	hypothetical phage protein	617	296.167	2.08329		4.02783e-19	6.8939e-18	17.1615	596.6	642.3	612.1		250.1	276.6	361.8	2.08329	1.05886	17.1615
BAE74836	SG1561	hypothetical phage protein	34.8333	41.7	0.835332		0.171355	0.247776	0.605941	35.3	32.7	36.5		44.9	41	39.2	-1.19713	-0.259579	0.605941
BAE74837	SG1562	death-on-curing protein	771.267	494.133	1.56085		0.00671559	0.0142827	1.84519	969.8	678.4	665.6		496.3	446.8	539.3	1.56085	0.642329	1.84519
BAE74838	SG1563	putative phage capsid scaffolding protein	15.0333	17.2	0.874031		0.504749	0.603588	0.21926	14.5	15.2	15.4		15.9	19.3	16.4	-1.14412	-0.194244	0.21926
BAE74839	SG1564	phage baseplate assembly protein	3.43333	4.36667	0.78626		0.561327	0.656883	0.182512	3	3.9	3.4		3.7	4.8	4.6	-1.27184	-0.346922	0.182512
BAE74840	SG1565	conserved hypothetical protein	15.1333	17.8	0.850187		0.417918	0.518786	0.285012	15.3	15.5	14.6		16.2	19.3	17.9	-1.17621	-0.234147	0.285012
BAE74841	SG1566	putative phage DNA modification methyltransferase	27.7333	24.6667	1.12432		0.465471	0.564448	0.248376	27.5	29.2	26.5		23.8	23.3	26.9	1.12432	0.169058	0.248376
BAE74842	SG1567	putative phage tail protein	75.5667	153.033	0.493792		0	0	#NUM!	74.7	81.8	70.2		151.9	166	141.2	-2.02514	-1.01802	#NUM!
BAE74843	SG1568	putative phage tail fiber component	32.7667	24.2	1.35399		0.0500274	0.0841369	1.07501	35	31.5	31.8		24.6	23.8	24.2	1.35399	0.437222	1.07501
BAE74844	SG1569	bicyclomycin resistance protein	97.1667	156.233	0.621933		1.47362e-09	9.48241e-09	8.02308	84	104.6	102.9		165.3	156.9	146.5	-1.60789	-0.685169	8.02308
BAE74845	SG1570	ribosomal small subunit pseudouridine synthase	94.1333	102	0.922876		0.323406	0.41878	0.378014	94.5	94.4	93.5		103.9	107.5	94.6	-1.08357	-0.115792	0.378014
BAE74846	SG1571	putative ATP-dependent helicase	58.1333	66.1667	0.878589		0.208053	0.290328	0.537111	60	61.7	52.7		68.6	68.2	61.7	-1.13819	-0.186739	0.537111
BAE74847	SG1572	50S ribosomal protein L25	8120.73	10079.3	0.805687		0.00960023	0.0198147	1.70301	7208.8	8546.4	8607		9902.7	9077.9	11257.2	-1.24118	-0.311709	1.70301
BAE74848	SG1573	hypothetical protein	5.43333	5.5	0.987879		0.970489	0.992184	0.00340763	4.9	4.5	6.9		5.3	5.2	6	-1.01227	-0.0175941	0.00340763
BAE74849	SG1574	conserved hypothetical protein	191.767	208.333	0.92048		0.193116	0.272354	0.564865	180.5	211.2	183.6		217.7	202.6	204.7	-1.08639	-0.119542	0.564865
BAE74850	SG1575	conserved hypothetical protein	107.933	170.433	0.633288		2.01522e-05	6.76941e-05	4.16945	82.8	120.2	120.8		157.2	179.8	174.3	-1.57906	-0.659067	4.16945
BAE74851	SG1576	conserved hypothetical protein	878.933	621.633	1.41391		0.0417879	0.0719141	1.14319	1102.5	799.5	734.8		729.2	590.8	544.9	1.41391	0.49969	1.14319
BAE74852	SG1577	conserved hypothetical protein	240.8	208.367	1.15566		0.178291	0.25428	0.594688	285.1	226.1	211.2		204.8	206.2	214.1	1.15566	0.208711	0.594688
BAE74853	SG1578	outer membrane protein	4511.93	2635.5	1.71198		1.90738e-06	7.52191e-06	5.12367	4179.8	4802.2	4553.8		1945.5	3046.1	2914.9	1.71198	0.775669	5.12367
BAE74854	SG1579	putative two-component sensor protein	143.4	99.7333	1.43783		1.36675e-05	4.72356e-05	4.32573	138.4	147.7	144.1		89.2	96.1	113.9	1.43783	0.523897	4.32573
BAE74855	SG1580	capsular synthesis regulator component B	809.733	484.133	1.67254		1.2717e-38	3.10641e-37	36.5077	832.7	814.1	782.4		461.2	467.9	523.3	1.67254	0.742042	36.5077
BAE74856	SG1581	capsular synthesis sensor protein RcsC	53.2667	65.7333	0.810345		0.0469966	0.079679	1.09866	51.8	54.9	53.1		61.8	65.3	70.1	-1.23404	-0.303392	1.09866
BAE74857	SG1582	DNA gyrase subunit A	527.733	1085.3	0.486256		1.9762e-14	2.39044e-13	12.6215	469.8	552.7	560.7		1132.2	1164.6	959.1	-2.05653	-1.04021	12.6215
BAE74858	SG1583	3-demethylubiquinone-9 3-methyltransferase	232.4	189.2	1.22833		0.000588412	0.00155719	2.80766	242.6	226	228.6		199.5	196.4	171.7	1.22833	0.296698	2.80766
BAE74859	SG1584	ribonucleoside-diphosphate reductase 1 alpha subunit	680.133	417.233	1.6301		0.004663	0.0102498	1.98928	845.7	606.2	588.5		334.5	438.7	478.5	1.6301	0.704963	1.98928
BAE74860	SG1585	ribonucleoside-diphosphate reductase 1 beta subunit	630.033	430.567	1.46327		0.0253369	0.0464634	1.33289	784.9	580.1	525.1		351.9	442.8	497	1.46327	0.549192	1.33289
BAE74861	SG1586	conserved hypothetical protein	199.533	400.567	0.498128		5.85493e-06	2.14425e-05	4.66872	254.3	193.9	150.4		356.7	462.7	382.3	-2.00752	-1.00541	4.66872
BAE74862	SG1587	hypothetical protein	2.66667	1.1	2.42424		0.162185	0.236418	0.62632	3.8	1.4	2.8		1	0.6	1.7	2.42424	1.27753	0.62632
BAE74863	SG1588	conserved hypothetical protein	341.767	369.133	0.925862		0.38755	0.489496	0.310251	328.2	345.7	351.4		393.4	403.5	310.5	-1.08007	-0.11113	0.310251
BAE74864	SG1589	NADH dehydrogenase I subunit N	285.667	449.467	0.635568		2.63123e-13	2.69567e-12	11.5693	286	291.9	279.1		444.3	485.2	418.9	-1.5734	-0.653881	11.5693
BAE74865	SG1590	NADH dehydrogenase I subunit M	282.967	382.867	0.739074		1.11366e-05	3.90245e-05	4.40866	294.8	270	284.1		365.7	422.5	360.4	-1.35305	-0.43621	4.40866
BAE74866	SG1591	NADH dehydrogenase I subunit L	320.867	627.333	0.511477		2.39875e-12	2.12509e-11	10.6726	314.9	313	334.7		621.9	700.5	559.6	-1.95512	-0.967258	10.6726
BAE74867	SG1592	NADH dehydrogenase I subunit K	352.667	489	0.7212		0.000650182	0.00170758	2.76762	407.2	331.7	319.1		509.9	523.9	433.2	-1.38658	-0.471529	2.76762
BAE74868	SG1593	NADH dehydrogenase I subunit J	342.567	724.6	0.472767		1.21818e-11	1.01153e-10	9.99502	365.8	332.2	329.7		742.1	806.6	625.1	-2.11521	-1.0808	9.99502
BAE74869	SG1594	NADH dehydrogenase I subunit I	450.9	445.533	1.01205		0.829368	0.882322	0.054373	475.2	429.7	447.8		414.4	477.6	444.6	1.01205	0.0172741	0.054373
BAE74870	SG1595	NADH dehydrogenase I subunit H	471.567	755.067	0.624536		2.36303e-07	1.08184e-06	5.96584	487.9	452.9	473.9		713.9	857.4	693.9	-1.60119	-0.679142	5.96584
BAE74871	SG1596	NADH dehydrogenase I subunit G	654.233	892	0.733445		0.000127749	0.000381729	3.41824	732.1	616.6	614		887.6	974.5	813.9	-1.36343	-0.447238	3.41824
BAE74872	SG1597	NADH dehydrogenase I subunit F	487.967	463.333	1.05317		0.389641	0.491396	0.308568	519.9	455.7	488.3		486	481.2	422.8	1.05317	0.0747321	0.308568
BAE74873	SG1598	NADH dehydrogenase I subunit E	716.167	642.333	1.11495		0.373927	0.474672	0.323607	872.5	652.4	623.6		678.8	651.9	596.3	1.11495	0.156973	0.323607
BAE74874	SG1599	NADH dehydrogenase I subunit C/D	606.267	591.133	1.0256		0.658309	0.737446	0.13227	663.2	588	567.6		581	621.6	570.8	1.0256	0.0364689	0.13227
BAE74875	SG1600	NADH dehydrogenase I subunit B	1266.07	1971.37	0.642228		0	0	#NUM!	1173.1	1327.6	1297.5		1901.5	2092.8	1919.8	-1.55708	-0.638843	#NUM!
BAE74876	SG1601	NADH dehydrogenase I subunit A	765.233	777.8	0.983843		0.789385	0.854234	0.0684233	835.5	770.4	689.8		730	821.4	782	-1.01642	-0.0234995	0.0684233
BAE74877	SG1602	putative aminotransferase	236.133	212.333	1.11209		0.253188	0.341503	0.466606	232.4	233.2	242.8		249.1	197.2	190.7	1.11209	0.153271	0.466606
BAE74878	SG1603	conserved hypothetical protein	178.167	146.833	1.21339		0.0027307	0.00636742	2.19604	186.8	171.3	176.4		152.3	140.4	147.8	1.21339	0.279048	2.19604
BAE74879	SG1604	putative phosphatase	187.5	316.267	0.592854		7.70006e-12	6.56724e-11	10.1826	187.6	192.6	182.3		337	328.3	283.5	-1.68676	-0.754251	10.1826
BAE74880	SG1605	conserved hypothetical protein	190.933	347	0.55024		6.28386e-14	7.18645e-13	12.1435	182.6	205.9	184.3		375.1	354.3	311.6	-1.81739	-0.861867	12.1435
BAE74881	SG1606	acetate kinase	127.067	303.933	0.418074		0	0	#NUM!	110.2	129.6	141.4		269.8	317.1	324.9	-2.39192	-1.25817	#NUM!
BAE74882	SG1607	phosphate acetyltransferase	113.6	312.567	0.363442		0	0	#NUM!	112.3	102.2	126.3		291	350.3	296.4	-2.75147	-1.4602	#NUM!
BAE74883	SG1608	conserved hypothetical protein	241.533	269.133	0.897449		0.218313	0.302131	0.519804	250.3	232.4	241.9		303.5	271	232.9	-1.11427	-0.156099	0.519804
BAE74884	SG1609	putative glutathione S-transferase	1530.43	1398.3	1.0945		0.562828	0.658334	0.181554	1939.2	1375.8	1276.3		1483.6	1487.8	1223.5	1.0945	0.130266	0.181554
BAE74885	SG1610	putative sugar nucleotide epimerase	1006.1	631.167	1.59403		0.00136657	0.00335889	2.4738	1236	889.5	892.8		658.6	649.9	585	1.59403	0.672681	2.4738
BAE74886	SG1611	putative histidine ABC transporter ATP-binding component HisP	76.4333	48.3667	1.58029		0.000149257	0.000440373	3.35618	76	74	79.3		40.6	45.6	58.9	1.58029	0.660189	3.35618
BAE74887	SG1612	3-octaprenyl-4-hydroxybenzoate carboxy-lyase	1366.63	1875.4	0.728716		0.00176626	0.00422425	2.37425	1569.7	1381.8	1148.4		2009.6	1947.2	1669.4	-1.37228	-0.456572	2.37425
BAE74888	SG1613	amidophosphoribosyltransferase	1670.33	1550.93	1.07699		0.579307	0.672296	0.17244	2061.9	1493.2	1455.9		1490.3	1705.4	1457.1	1.07699	0.106999	0.17244
BAE74889	SG1614	colicin V production protein	5348.63	10657.1	0.501886		0	0	#NUM!	4669.8	5807.6	5568.5		9765.1	10789	11417.1	-1.99248	-0.994568	#NUM!
BAE74890	SG1615	putative lipoprotein	381.933	767.1	0.497892		2.60113e-07	1.17706e-06	5.9292	354.7	405.3	385.8		869.3	803.2	628.8	-2.00847	-1.00609	5.9292
BAE74891	SG1616	folylpolyglutamate synthase	241.3	560.3	0.430662		2.71783e-13	2.76844e-12	11.5578	202	272.9	249		577.2	613.9	489.8	-2.32201	-1.21537	11.5578
BAE74892	SG1617	acetyl-CoA carboxylase beta subunit	784.133	1239.57	0.632587		5.99643e-07	2.56146e-06	5.59151	655.6	883.7	813.1		1289.6	1305	1124.1	-1.58081	-0.660665	5.59151
BAE74893	SG1618	conserved hypothetical protein	178.733	307	0.582193		6.32007e-09	3.74148e-08	7.42696	148.1	202.5	185.6		333.9	304.3	282.8	-1.71764	-0.78043	7.42696
BAE74894	SG1619	pseudouridylate synthase I	172.633	331.633	0.520555		2.64443e-07	1.19236e-06	5.92359	162.9	175	180		382.9	331.2	280.8	-1.92103	-0.941878	5.92359
BAE74895	SG1620	putative semialdehyde dehydrogenase	221.267	469.633	0.471148		6.79092e-10	4.53208e-09	8.3437	202.8	221.3	239.7		510.9	503.7	394.3	-2.12248	-1.08575	8.3437
BAE74896	SG1621	erythronate-4-phosphate dehydrogenase	156.233	714.6	0.21863		1.39222e-13	1.53633e-12	11.8135	126.3	172.4	170		699.7	845.8	598.3	-4.57393	-2.19343	11.8135
BAE74897	SG1622	cell division protein	41.1667	40.7	1.01147		0.935034	0.967728	0.0142467	37.1	42.2	44.2		39.1	42.8	40.2	1.01147	0.0164478	0.0142467
BAE74898	SG1623	3-oxoacyl-(acyl-carrier-protein) synthase I	1858.5	1531.7	1.21336		0.102235	0.158388	0.800278	1837	1846.5	1892		1908.4	1432.8	1253.9	1.21336	0.279005	0.800278
BAE74899	SG1624	conserved hypothetical protein	108.467	69	1.57198		3.01272e-07	1.33216e-06	5.87544	115.9	109.4	100.1		64.4	68.6	74	1.57198	0.652583	5.87544
BAE74900	SG1625	conserved hypothetical protein	150.133	130.2	1.1531		0.0767127	0.123014	0.910045	146.2	165.8	138.4		114.9	136.9	138.8	1.1531	0.205515	0.910045
BAE74901	SG1626	conserved hypothetical protein	112.4	174.567	0.64388		1.82924e-10	1.31873e-09	8.87984	115.9	112.9	108.4		177.9	185.6	160.2	-1.55308	-0.635136	8.87984
BAE74902	SG1627	chorismate synthase	875.6	710.767	1.23191		0.136178	0.20358	0.691265	1054.8	817.6	754.4		815.8	710.3	606.2	1.23191	0.300896	0.691265
BAE74903	SG1628	conserved hypothetical protein	642.8	581.767	1.10491		0.118617	0.180436	0.743677	642.8	663.3	622.3		646	573.7	525.6	1.10491	0.143929	0.743677
BAE74904	SG1629	conserved hypothetical protein	87.0667	47.8333	1.82021		5.1667e-09	3.0951e-08	7.50933	84.5	90.3	86.4		48.9	48.9	45.7	1.82021	0.864104	7.50933
BAE74905	SG1630	phosphohistidine phosphatase	237.1	749.767	0.316232		0	0	#NUM!	188.6	263.5	259.2		730.1	846.5	672.7	-3.16224	-1.66095	#NUM!
BAE74906	SG1631	conserved hypothetical protein	1749.03	974.5	1.7948		1.92514e-06	7.58007e-06	5.12033	2036.1	1552	1659		889.8	909.3	1124.4	1.7948	0.843824	5.12033
BAE74907	SG1632	lipoprotein precursor	65.9667	67.6667	0.974877		0.792632	0.856274	0.0673874	56.4	71.1	70.4		68.8	69.7	64.5	-1.02577	-0.0367081	0.0673874
BAE74908	SG1633	putative cytochrome c-type biogenesis protein	23.8667	34	0.701961		0.0205798	0.0387565	1.41165	22.2	25.1	24.3		35.4	36.1	30.5	-1.42458	-0.510538	1.41165
BAE74909	SG1634	thiol	152.5	119.6	1.27508		0.0124591	0.0250377	1.60141	173.5	150.3	133.7		125.4	111.3	122.1	1.27508	0.350592	1.60141
BAE74910	SG1635	heme exporter protein D	38.1	49.1333	0.775441		0.0395937	0.0685129	1.16423	40.7	38.4	35.2		52.4	53.1	41.9	-1.28959	-0.366911	1.16423
BAE74911	SG1636	heme exporter protein C	42.7	37.3	1.14477		0.299338	0.394518	0.403934	44.3	42.8	41		35.9	38.9	37.1	1.14477	0.19506	0.403934
BAE74912	SG1637	heme exporter protein A	101.4	95.9	1.05735		0.656447	0.735688	0.133306	82.1	114.8	107.3		102.9	102.7	82.1	1.05735	0.0804549	0.133306
BAE74913	SG1638	phage integrase	238.2	144.733	1.64579		0.014649	0.028772	1.54103	291.6	205.1	217.9		102.8	134.3	197.1	1.64579	0.718776	1.54103
BAE74914	SG1639	hypothetical phage protein	177.267	173.2	1.02348		0.715195	0.787496	0.103751	171.5	176.5	183.8		164.3	168	187.3	1.02348	0.0334823	0.103751
BAE74915	SG1640	putative phage outer membrane protein	6.96667	9.83333	0.708475		0.230147	0.316075	0.50021	8.2	5.8	6.9		6.7	13.1	9.7	-1.41148	-0.497212	0.50021
BAE74916	SG1641	hypothetical protein	80.5333	72.2333	1.11491		0.24769	0.335228	0.47466	73.5	82.2	85.9		65.9	71.6	79.2	1.11491	0.156921	0.47466
BAE74917	SG1642	putative phage tail assembly protein	28	24.5667	1.13976		0.416271	0.517459	0.286124	30.4	26.1	27.5		23.5	26.3	23.9	1.13976	0.188725	0.286124
BAE74918	SG1643	hypothetical phage protein	97.2667	57.6333	1.68768		3.69516e-08	1.90123e-07	6.72096	98.8	100.1	92.9		55.2	62.4	55.3	1.68768	0.755042	6.72096
BAE74919	SG1644	phage lysozyme lysis protein	576.7	242	2.38306		0.000233175	0.000661406	3.17953	744	545.5	440.6		203.5	250.7	271.8	2.38306	1.25281	3.17953
BAE74920	SG1645	putative phage antiterminator Q protein	101.033	110.733	0.912402		0.244184	0.331488	0.479533	105.4	96	101.7		106.2	108.3	117.7	-1.09601	-0.132258	0.479533
BAE74921	SG1646	hypothetical phage protein	11.5333	13.9667	0.825776		0.401417	0.501721	0.299538	10.1	12.6	11.9		14.2	14.4	13.3	-1.21098	-0.276178	0.299538
BAE74922	SG1647	hypothetical protein	3.4	1.23333	2.75676		0.0813157	0.129525	0.887647	3.9	3.3	3		1.3	0.8	1.6	2.75676	1.46297	0.887647
BAE74923	SG1648	hypothetical phage protein	1.16667	1.06667	1.09375		0.907623	0.944799	0.0246606	2.1	0.4	1		1	0.6	1.6	1.09375	0.129283	0.0246606
BAE74924	SG1649	hypothetical protein	22.4667	16.4333	1.36714		0.0944931	0.147119	0.832331	27.5	19.1	20.8		16.7	13.8	18.8	1.36714	0.451161	0.832331
BAE74925	SG1650	hypothetical protein	18.2333	10.3	1.77023		0.107344	0.165387	0.781499	12.9	19.7	22.1		4.6	8	18.3	1.77023	0.823934	0.781499
BAE74926	SG1651	conserved hypothetical protein	1112.9	616.133	1.80626		1.91178e-18	3.14381e-17	16.5025	1207.7	1079.2	1051.8		590.6	577.4	680.4	1.80626	0.853009	16.5025
BAE74927	SG1652	conserved hypothetical protein	613	339.167	1.80737		4.43188e-07	1.92252e-06	5.71613	704.8	614	520.2		355.1	324.1	338.3	1.80737	0.853893	5.71613
BAE74928	SG1653	conserved hypothetical protein	36.8667	41.3	0.892655		0.382096	0.48327	0.31581	34.5	36.1	40		40.8	39.4	43.7	-1.12025	-0.163825	0.31581
BAE74929	SG1654	hypothetical phage protein	14.4	14.8	0.972973		0.894211	0.933541	0.0298666	13	14	16.2		12.6	16.5	15.3	-1.02778	-0.0395284	0.0298666
BAE74930	SG1655	hypothetical phage protein	23.1667	18	1.28704		0.164675	0.239492	0.620708	26.8	20.2	22.5		16.6	18.2	19.2	1.28704	0.364054	0.620708
BAE74931	SG1656	hypothetical phage protein	33.6333	22.3667	1.50373		0.00926466	0.0192326	1.71596	30.8	37.9	32.2		23.6	22.3	21.2	1.50373	0.588542	1.71596
BAE74932	SG1657	hypothetical phage protein	50.1333	42.4333	1.18146		0.168477	0.244176	0.612297	47.4	48.5	54.5		41.2	45.1	41	1.18146	0.240572	0.612297
BAE74933	SG1658	hypothetical phage protein	22.8667	25.1333	0.909814		0.564874	0.659322	0.180902	21.6	21.3	25.7		26.7	27.5	21.2	-1.09913	-0.136356	0.180902
BAE74934	SG1659	hypothetical phage protein	23.9667	16.8667	1.42095		0.0549857	0.0913765	1.03917	22.5	24.8	24.6		16.5	17.8	16.3	1.42095	0.506854	1.03917
BAE74935	SG1660	hypothetical phage protein	37.5	48.0333	0.780708		0.047656	0.0805797	1.09377	37.5	37.6	37.4		49.5	47.5	47.1	-1.28089	-0.357145	1.09377
BAE74936	SG1661	hypothetical phage protein	33.6667	30	1.12222		0.427625	0.528245	0.277165	33.9	31.8	35.3		26.7	27.1	36.2	1.12222	0.166358	0.277165
BAE74937	SG1662	hypothetical phage protein	20.0667	18.3333	1.09455		0.633256	0.715478	0.145404	22.2	18.7	19.3		19	19.7	16.3	1.09455	0.130332	0.145404
BAE74938	SG1663	hypothetical phage protein	28.1333	18.0667	1.5572		0.0104948	0.0214675	1.66822	31.3	27.6	25.5		19.8	17.6	16.8	1.5572	0.63895	1.66822
BAE74939	SG1664	hypothetical phage protein	20.8	23.5667	0.882603		0.466492	0.565363	0.247672	19.7	19.6	23.1		24.3	26.4	20	-1.13301	-0.180164	0.247672
BAE74940	SG1665	hypothetical phage protein	15.2667	13.0333	1.17136		0.470618	0.569267	0.244684	13.6	14.6	17.6		12.5	14.5	12.1	1.17136	0.228179	0.244684
BAE74941	SG1666	hypothetical phage protein	6.43333	7.93333	0.810924		0.49103	0.589987	0.229158	6.2	7.6	5.5		8.8	7.7	7.3	-1.23316	-0.302361	0.229158
BAE74942	SG1667	hypothetical phage protein	17.0667	18.3333	0.930909		0.709513	0.782954	0.106264	15.1	17.1	19		16.9	18.4	19.7	-1.07422	-0.103288	0.106264
BAE74943	SG1668	hypothetical phage protein	21.4667	22.8667	0.938776		0.714442	0.787357	0.103828	18.9	22.8	22.7		21.6	20.3	26.7	-1.06522	-0.0911479	0.103828
BAE74944	SG1669	hypothetical phage protein	6.23333	14.0333	0.444181		0.00267553	0.00625618	2.20369	5.3	8.2	5.2		12.5	14.4	15.2	-2.25134	-1.17078	2.20369
BAE74945	SG1670	conserved hypothetical protein	73.5333	36.4667	2.01645		0.0055469	0.0120103	1.92044	99.4	60.4	60.8		37.7	32.1	39.6	2.01645	1.01182	1.92044
BAE74946	SG1671	phage lysozyme lysis protein	10.0667	4.76667	2.11189		0.0237094	0.0438623	1.35791	14	8.4	7.8		4.7	4.2	5.4	2.11189	1.07853	1.35791
BAE74947	SG1672	GroEL supressor protein SugE	53.3667	48.7667	1.09433		0.437	0.537386	0.269714	51.1	54.6	54.4		53.2	50.9	42.2	1.09433	0.130044	0.269714
BAE74948	SG1673	putative oxidoreductase	13.2333	23.6667	0.559155		0.00287026	0.00666196	2.1764	11.5	13.2	15		24.9	24.7	21.4	-1.78841	-0.83868	2.1764
BAE74949	SG1674	putative manganese transport protein MntH	179.633	285.033	0.630219		8.26041e-08	4.07513e-07	6.38986	185.4	173.4	180.1		320.2	273.3	261.6	-1.58675	-0.666076	6.38986
BAE74950	SG1675	nucleoside transport protein NupC	116.4	338.933	0.34343		0	0	#NUM!	86.7	116.9	145.6		344.1	326.3	346.4	-2.9118	-1.54191	#NUM!
BAE74951	SG1676	glutamyl-tRNA synthase	168.467	330.1	0.51035		6.25748e-10	4.18869e-09	8.37792	143.5	172.4	189.5		371.1	323.7	295.5	-1.95944	-0.97044	8.37792
BAE74952	SG1677	putative transposase	417.9	280.833	1.48807		1.38749e-08	7.72169e-08	7.11229	457.4	415.6	380.7		281.7	286.8	274	1.48807	0.573444	7.11229
BAE74953	SG1678	DNA ligase	294.033	253.1	1.16173		0.0266131	0.0485559	1.31376	284.3	298.1	299.7		233.8	282.7	242.8	1.16173	0.216272	1.31376
BAE74954	SG1679	putative cell division protein	1273.9	810.867	1.57104		1.12783e-07	5.43606e-07	6.26472	1439.2	1198.1	1184.4		801.1	862.8	768.7	1.57104	0.651715	6.26472
BAE74955	SG1680	putative sulfate transport protein	83.3667	105.067	0.793464		0.00594413	0.0127389	1.89487	74.9	85.2	90		108.2	107.5	99.5	-1.2603	-0.333762	1.89487
BAE74956	SG1681	phage lysozyme lysis protein	19.8667	22.1667	0.896241		0.534064	0.633524	0.198237	16.4	22.6	20.6		21.1	25.6	19.8	-1.11577	-0.158042	0.198237
BAE74957	SG1682	phage lysis protein S	14.4333	10.3333	1.39677		0.172584	0.249267	0.603336	11.6	19.1	12.6		8.8	11.8	10.4	1.39677	0.482099	0.603336
BAE74958	SG1683	phage tail fiber assembly protein	62.9667	38.9	1.61868		7.34178e-05	0.000228896	3.64036	56.2	67.3	65.4		33	37.2	46.5	1.61868	0.694818	3.64036
BAE74959	SG1684	hypothetical phage protein	36.1333	37.3	0.968722		0.807524	0.867149	0.0619064	34	37.5	36.9		37.9	38.4	35.6	-1.03229	-0.0458453	0.0619064
BAE74960	SG1685	hypothetical protein	31.4	35.5667	0.882849		0.372796	0.473714	0.324484	30.3	30.9	33		37.7	37.6	31.4	-1.1327	-0.179761	0.324484
BAE74961	SG1686	hypothetical phage protein	20.2333	24.2	0.836088		0.30053	0.395054	0.403344	21.3	18.2	21.2		26.4	21.6	24.6	-1.19605	-0.258273	0.403344
BAE74962	SG1687	hypothetical protein	23.4333	16.5667	1.41449		0.0608672	0.0997017	1.0013	24	23.8	22.5		15.8	18.1	15.8	1.41449	0.500279	1.0013
BAE74963	SG1688	hypothetical protein	40.0667	44.8	0.894345		0.369524	0.470745	0.327214	35	38.5	46.7		46.8	43.6	44	-1.11814	-0.161096	0.327214
BAE74964	SG1689	hypothetical phage protein	78.3333	100.3	0.78099		0.00527863	0.0114888	1.93973	79.6	76.8	78.6		103	109.1	88.8	-1.28043	-0.356623	1.93973
BAE74965	SG1690	hypothetical protein	38.2667	30.0333	1.27414		0.199583	0.279901	0.552996	47.8	33.2	33.8		23.8	38.1	28.2	1.27414	0.349524	0.552996
BAE74966	SG1691	hypothetical phage protein	1602.7	581.7	2.7552		1.70908e-12	1.55236e-11	10.809	1811.3	1496.3	1500.5		442.6	519.5	783	2.7552	1.46216	10.809
BAE74967	SG1692	phage holiday-junction resolvase	66.9	137.767	0.485604		2.21036e-06	8.67591e-06	5.06168	46.7	70.6	83.4		124	157.8	131.5	-2.05929	-1.04215	5.06168
BAE74968	SG1693	hypothetical phage protein	97.5667	79.5667	1.22623		0.0366665	0.064243	1.19217	87.4	99.6	105.7		69.5	77.5	91.7	1.22623	0.294224	1.19217
BAE74969	SG1694	hypothetical phage protein	22.0667	17.5333	1.25856		0.214512	0.298019	0.525757	23.8	20.1	22.3		16.2	19.3	17.1	1.25856	0.331768	0.525757
BAE74970	SG1695	hypothetical protein	13.5667	20.0667	0.67608		0.051505	0.0862362	1.06431	12.9	14.4	13.4		18.4	22.5	19.3	-1.47912	-0.564735	1.06431
BAE74971	SG1696	hypothetical phage protein	1410.3	3409.3	0.413663		0	0	#NUM!	1253.9	1510.7	1466.3		3549.9	3242.8	3435.2	-2.41743	-1.27347	#NUM!
BAE74972	SG1697	conserved hypothetical protein	28.8667	11.4	2.53216		0.00153801	0.00373876	2.42727	39.1	25	22.5		11.3	9.8	13.1	2.53216	1.34037	2.42727
BAE74973	SG1698	hypothetical protein	15.0667	9.03333	1.6679		0.0335301	0.0593679	1.22645	15.3	15.7	14.2		7.7	9.4	10	1.6679	0.73803	1.22645
BAE74974	SG1699	phage integrase	73.5	29.5	2.49153		7.56591e-06	2.7078e-05	4.56738	70.1	70.7	79.7		15.2	28.5	44.8	2.49153	1.31703	4.56738
BAE74975	SG1700	cysteine synthase A	2349.43	1405.07	1.67212		0.00017891	0.000515621	3.28767	2683.1	2504.6	1860.6		1393.4	1460.6	1361.2	1.67212	0.741674	3.28767
BAE74976	SG1701	PTS system phosphocarrier protein HPr	3184.03	1566.67	2.03236		4.71495e-80	1.31809e-78	77.8801	3155.2	3283.3	3113.6		1542.6	1455.9	1701.5	2.03236	1.02316	77.8801
BAE74977	SG1702	PEP-protein phosphotransferase enzyme I	1976.5	2009.23	0.983709		0.633295	0.715478	0.145404	1853.7	2040.3	2035.5		2070.7	1940	2017	-1.01656	-0.0236972	0.145404
BAE74978	SG1703	PTS system glucose-specific IIA component Crr	2378.5	2466.4	0.964361		0.615982	0.702543	0.153327	2077.6	2428	2629.9		2409.1	2361.6	2628.5	-1.03696	-0.0523548	0.153327
BAE74979	SG1704	putative two-component system response regulator	964.267	1242.87	0.775841		0.0071586	0.0151353	1.82001	936.2	993.8	962.8		1391.9	1283.4	1053.3	-1.28892	-0.366167	1.82001
BAE74980	SG1705	cysteine synthase B	514.733	395.567	1.30126		9.47328e-12	7.94492e-11	10.0999	516.3	508.4	519.5		388	417	381.7	1.30126	0.379904	10.0999
BAE74981	SG1706	sulfate ABC transporter ATP-binding component CysA	657.733	314.733	2.08981		0.0878192	0.137837	0.860633	1053.7	503	416.5		296.2	362	286	2.08981	1.06337	0.860633
BAE74982	SG1707	sulfate ABC transporter permease component CysW	305.667	154	1.98485		0.00560611	0.0121073	1.91695	400.5	285.2	231.3		118.4	195.2	148.4	1.98485	0.989029	1.91695
BAE74983	SG1708	sulfate ABC transporter permease component CysT	217.333	101.633	2.13841		0.0062036	0.013261	1.87742	279.3	227.1	145.6		75.9	131.9	97.1	2.13841	1.09654	1.87742
BAE74984	SG1709	sulfate ABC transporter periplasmic component CysP	371.033	98.8333	3.75413		1.98647e-05	6.68175e-05	4.17511	428.6	439.9	244.6		85.5	110.3	100.7	3.75413	1.90848	4.17511
BAE74985	SG1710	hypothetical protein	15.6	15.0333	1.03769		0.863574	0.912166	0.0399261	15	16.7	15.1		11.8	18.1	15.2	1.03769	0.0533811	0.0399261
BAE74986	SG1711	putative acetyltransferase	446.7	246.1	1.81512		7.45707e-24	1.48905e-22	21.8271	416	476.7	447.4		232.7	253.6	252	1.81512	0.860062	21.8271
BAE74987	SG1712	coproporphyrinogen III oxidase	272.167	315.167	0.863564		0.139507	0.207452	0.683082	308	262.8	245.7		352.5	317.6	275.4	-1.15799	-0.211625	0.683082
BAE74988	SG1713	conserved hypothetical protein	176.2	171.733	1.02601		0.850557	0.900674	0.0454323	215.1	162.1	151.4		192.6	168.4	154.2	1.02601	0.0370438	0.0454323
BAE74989	SG1714	transaldolase A	944.1	830.833	1.13633		0.331492	0.42749	0.369074	1108.4	875	848.9		986.8	787.2	718.5	1.13633	0.184381	0.369074
BAE74990	SG1715	transketolase 1	720.767	980	0.735476		0.0091911	0.0190956	1.71907	810.2	677.4	674.7		1142.1	958.8	839.1	-1.35966	-0.443249	1.71907
BAE74991	SG1716	hypothetical protein	50.6333	47.6333	1.06298		0.60588	0.695118	0.157942	50	51.1	50.8		45.2	49.5	48.2	1.06298	0.088116	0.157942
BAE74992	SG1717	conserved hypothetical protein	386.1	411.267	0.938807		0.262148	0.352331	0.453049	378.8	405.8	373.7		441.9	416	375.9	-1.06518	-0.0910996	0.453049
BAE74993	SG1718	succinyl-diaminopimelate desuccinylase	257.567	325.533	0.791214		0.000766897	0.00197494	2.70445	243.8	271.2	257.7		319.7	358.1	298.8	-1.26388	-0.337859	2.70445
BAE74994	SG1719	putative carboxypeptidase	217.933	315.967	0.689735		0.000769278	0.00197904	2.70354	221.4	218.1	214.3		300.2	368.8	278.9	-1.44983	-0.535885	2.70354
BAE74995	SG1720	conserved hypothetical protein	247.5	66.9333	3.69771		1.66592e-12	1.51864e-11	10.8185	297.1	222.1	223.3		53.9	70.1	76.8	3.69771	1.88663	10.8185
BAE74996	SG1721	putative acetyltransferase	57	132.933	0.428786		8.27553e-10	5.45058e-09	8.26356	54.4	56.5	60.1		122	155.6	121.2	-2.33216	-1.22167	8.26356
BAE74997	SG1722	conserved hypothetical protein	83.5	201.367	0.414666		1.29008e-13	1.43621e-12	11.8428	72.8	85	92.7		188.2	230.2	185.7	-2.41158	-1.26998	11.8428
BAE74998	SG1723	conserved hypothetical protein	181.167	283.533	0.638961		3.15981e-10	2.20224e-09	8.65713	155.1	193.4	195		293.9	292.3	264.4	-1.56504	-0.646201	8.65713
BAE74999	SG1724	phosphoribosylaminoimidazole-succinocarboxamide synthase	803.967	534.833	1.50321		2.48506e-06	9.66369e-06	5.01486	703.4	831	877.5		506.9	515.4	582.2	1.50321	0.588046	5.01486
BAE75000	SG1725	lipoprotein	901.133	766.567	1.17554		0.000557045	0.00147996	2.82975	871.2	897.4	934.8		808.2	788.8	702.7	1.17554	0.233329	2.82975
BAE75001	SG1726	dihydrodipicolinate synthase	862.767	699.767	1.23293		3.01666e-09	1.85572e-08	7.73149	846.2	863	879.1		733.6	703.6	662.1	1.23293	0.302096	7.73149
BAE75002	SG1727	glycine cleavage system transcriptional repressor	240.767	210.333	1.14469		0.0350371	0.0617753	1.20919	219.8	259.7	242.8		221.3	206.2	203.5	1.14469	0.194958	1.20919
BAE75003	SG1728	bacterioferritin comigratory protein	1955.13	1161.03	1.68396		1.87274e-09	1.18387e-08	7.9267	2155.6	1921.7	1788.1		1023.8	1157.8	1301.5	1.68396	0.751858	7.9267
BAE75004	SG1729	conserved hypothetical protein	359.333	315.567	1.13869		0.0556704	0.0923314	1.03465	379.6	360.8	337.6		279.1	343.2	324.4	1.13869	0.187378	1.03465
BAE75005	SG1730	conserved hypothetical protein	130.8	164.733	0.794011		0.000708228	0.00184271	2.73454	120.7	141.7	130		151.4	177.7	165.1	-1.25943	-0.33277	2.73454
BAE75006	SG1731	uracil phosphoribosyltransferase	281.767	150.8	1.86848		2.24712e-07	1.03549e-06	5.98486	319.3	263.4	262.6		120.9	150.5	181	1.86848	0.901865	5.98486
BAE75007	SG1732	phosphoribosylaminoimidazole synthase	1220.87	1845.97	0.66137		3.59812e-11	2.83789e-10	9.547	1188.1	1291.4	1183.1		1999.1	1831.6	1707.2	-1.51201	-0.596471	9.547
BAE75008	SG1733	hypothetical protein	16.0333	2.2	7.28788		2.0224e-08	1.08628e-07	6.96406	19.4	15.2	13.5		1.2	2.2	3.2	7.28788	2.8655	6.96406
BAE75009	SG1734	putative phosphate ABC transporter ATP-binding component	84.1	65.7333	1.27941		0.0165388	0.0318864	1.49639	91.8	88.3	72.2		61.1	66.8	69.3	1.27941	0.355481	1.49639
BAE75010	SG1735	putative phosphate ABC transporter permease component	58.0333	84.1333	0.689778		0.00127567	0.00317152	2.49873	58.1	57	59		73.5	96.7	82.2	-1.44974	-0.535796	2.49873
BAE75011	SG1736	polyphosphate kinase	389.133	223.333	1.74239		2.4401e-06	9.51828e-06	5.02144	457.6	351.6	358.2		239.2	213.3	217.5	1.74239	0.801066	5.02144
BAE75012	SG1737	exopolyphosphatase	224.933	210.867	1.06671		0.447714	0.547884	0.261312	252.4	216.2	206.2		232.6	206.9	193.1	1.06671	0.0931664	0.261312
BAE75013	SG1738	putative magnesium transport protein	92.3333	116.9	0.789849		0.0031195	0.0071612	2.14501	86.9	95.6	94.5		109.4	127.5	113.8	-1.26606	-0.340351	2.14501
BAE75014	SG1739	putative hydoxyethylthiazole kinase	260.233	227.6	1.14338		0.0564194	0.0932662	1.03028	276	253.7	251		250.7	229.4	202.7	1.14338	0.193305	1.03028
BAE75015	SG1740	transcriptional activator	508.967	303.2	1.67865		0.0122414	0.0246592	1.60802	389	551.3	586.6		238.5	256.4	414.7	1.67865	0.747301	1.60802
BAE75016	SG1741	hypothetical protein	41.7667	35.5667	1.17432		0.224189	0.308735	0.510414	48.1	41	36.2		37.6	31.8	37.3	1.17432	0.231826	0.510414
BAE75017	SG1742	conserved hypothetical protein	40.7	32	1.27187		0.214011	0.297487	0.526532	52.6	37.6	31.9		36.3	30	29.7	1.27187	0.346957	0.526532
BAE75018	SG1743	putative transport system permease protein	48.1333	60.8	0.791667		0.083767	0.132552	0.877614	57.6	49.3	37.5		63.5	61.6	57.3	-1.26316	-0.337035	0.877614
BAE75019	SG1744	putative hydrolase	12.7333	23.5667	0.540311		0.00181684	0.00433286	2.36323	10.6	14.9	12.7		25.6	22.6	22.5	-1.85079	-0.888138	2.36323
BAE75020	SG1745	putative PTS system galactitol-specific IIB component	30.1333	43.5333	0.69219		0.00675794	0.0143606	1.84283	27.2	31.5	31.7		41.1	42.3	47.2	-1.44469	-0.53076	1.84283
BAE75021	SG1746	putative PTS system galactitol-specific IIA component	10.8333	9.23333	1.17329		0.537073	0.636193	0.196411	10	11.4	11.1		9.2	7.9	10.6	1.17329	0.230554	0.196411
BAE75022	SG1747	hypothetical protein	4.1	9.53333	0.43007		0.154413	0.226797	0.644362	3.2	4.1	5		4.4	7.6	16.6	-2.3252	-1.21736	0.644362
BAE75023	SG1748	GMP synthase	165.533	563.067	0.293985		0	0	#NUM!	146.7	162.2	187.7		514.4	552.2	622.6	-3.40153	-1.76618	#NUM!
BAE75024	SG1749	inosine-5'-monophosphate dehydrogenase	436.233	1451.67	0.300505		2.22045e-16	3.26704e-15	14.4858	395.1	434.4	479.2		1246.8	1431.9	1676.3	-3.32773	-1.73454	14.4858
BAE75025	SG1750	exodeoxyribonuclease VII large subunit	157.633	291.567	0.540643		1.47381e-10	1.08108e-09	8.96614	150.8	163.6	158.5		256.9	323.8	294	-1.84965	-0.887253	8.96614
BAE75026	SG1751	malate	430.4	531.867	0.809225		0.0290787	0.0524084	1.2806	440.6	427.7	422.9		620.3	499.1	476.2	-1.23575	-0.305387	1.2806
BAE75027	SG1752	putative lactose operon repressor	458.7	476.133	0.963386		0.640402	0.720595	0.142309	392.6	499.8	483.7		510.4	467.7	450.3	-1.03801	-0.0538147	0.142309
BAE75028	SG1753	putative lactose transport protein	3.23333	3	1.07778		0.872467	0.917981	0.0371661	2.2	3.6	3.9		2	3.5	3.5	1.07778	0.10806	0.0371661
BAE75029	SG1754	hypothetical protein	2.76667	1.53333	1.80435		0.30224	0.39668	0.401559	2.6	3.8	1.9		0.5	1.4	2.7	1.80435	0.851477	0.401559
BAE75030	SG1755	putative acetyltransferase	335.033	162.2	2.06556		5.22113e-41	1.30063e-39	38.8858	347.5	321.4	336.2		166.3	154.5	165.8	2.06556	1.04653	38.8858
BAE75031	SG1756	putative GTP-binding protein	234.9	387.567	0.606089		1.5762e-08	8.65876e-08	7.06254	201.6	230.8	272.3		401.8	407.1	353.8	-1.64992	-0.722398	7.06254
BAE75032	SG1757	putative lipoprotein	393.8	564.333	0.697815		5.93746e-06	2.17131e-05	4.66328	342.5	417.8	421.1		585.7	595.2	512.1	-1.43305	-0.519084	4.66328
BAE75033	SG1758	conserved hypothetical protein	341.7	454.433	0.751925		0.00155263	0.00377067	2.42358	280.9	369.6	374.6		479.7	463.7	419.9	-1.32992	-0.411338	2.42358
BAE75034	SG1759	histidyl-tRNA synthase	473.9	741.767	0.63888		2.63987e-08	1.38952e-07	6.85713	465.7	489.1	466.9		785.1	787.8	652.4	-1.56524	-0.646383	6.85713
BAE75035	SG1760	4-hydroxy-3-methylbut-2-en-1-yl diphosphate synthase	250.933	410.6	0.611138		9.96417e-07	4.13694e-06	5.38332	254.8	257.3	240.7		463.8	410.7	357.3	-1.63629	-0.71043	5.38332
BAE75036	SG1761	conserved hypothetical protein	318.533	734.867	0.433457		1.8008e-08	9.80696e-08	7.00847	299.6	337	319		855.5	742.4	606.7	-2.30703	-1.20604	7.00847
BAE75037	SG1762	putative fimbrial biogenesis protein	398.6	857.467	0.464858		3.67738e-08	1.90076e-07	6.72107	361.5	427.6	406.7		993.3	861.4	717.7	-2.1512	-1.10514	6.72107
BAE75038	SG1763	conserved hypothetical protein	793.8	1005.73	0.789275		0.000727455	0.00187913	2.72604	791.4	835	755		1117.7	971.9	927.6	-1.26699	-0.3414	2.72604
BAE75039	SG1764	nucleoside diphosphate kinase	711.733	1058.1	0.672652		4.56086e-06	1.69688e-05	4.77035	653.8	787.4	694		1182	965.1	1027.2	-1.48665	-0.572067	4.77035
BAE75040	SG1765	putative thiosulfate sulfurtransferase	1042.17	834.533	1.2488		0.16735	0.242682	0.614963	1291	935.4	900.1		961.5	859.2	682.9	1.2488	0.320544	0.614963
BAE75041	SG1766	hypothetical protein	593.8	628.967	0.944088		0.549969	0.646302	0.189565	638.8	583.7	558.9		706.7	655.3	524.9	-1.05922	-0.0830065	0.189565
BAE75042	SG1767	enhanced serine sensitivity protein	510.2	722.833	0.705834		0.0447343	0.0762027	1.11803	519.5	532	479.1		928.6	650.8	589.1	-1.41676	-0.5026	1.11803
BAE75043	SG1768	peptidase B	786.567	765.867	1.02703		0.88864	0.929355	0.0318181	907	732.2	720.5		1019.4	654.1	624.1	1.02703	0.0384758	0.0318181
BAE75044	SG1769	putative aminotransferase	1311.57	1381.67	0.949264		0.719129	0.79079	0.101939	1535.8	1217.5	1181.4		1707.9	1188.1	1249	-1.05345	-0.0751185	0.101939
BAE75045	SG1770	conserved hypothetical protein	4286.2	4143.9	1.03434		0.860816	0.910005	0.040956	5279.9	3949.7	3629		5327.8	3646.8	3457.1	1.03434	0.04871	0.040956
BAE75046	SG1771	putative RNA methyltransferase	187.733	231.467	0.81106		0.00129006	0.00319468	2.49557	169.9	205.9	187.4		240	232.6	221.8	-1.23295	-0.30212	2.49557
BAE75047	SG1772	inositol monophosphatase	1042.5	977.967	1.06599		0.728908	0.799448	0.0972098	840.4	1179.6	1107.5		695.5	1006	1232.4	1.06599	0.0921902	0.0972098
BAE75048	SG1773	putative gluconate 5-dehydrogenase	104.1	70.5333	1.4759		4.50913e-05	0.000144566	3.83993	104.5	103.1	104.7		59.2	77.5	74.9	1.4759	0.561593	3.83993
BAE75049	SG1774	conserved hypothetical protein	522.433	639.267	0.817239		4.65096e-07	2.00717e-06	5.69742	516.8	520.3	530.2		605	670.3	642.5	-1.22363	-0.291171	5.69742
BAE75050	SG1775	serine hydroxymethyltransferase	1176.93	1043.13	1.12827		0.0434007	0.0742832	1.12911	1087.6	1256.6	1186.6		1121.1	1029.1	979.2	1.12827	0.174109	1.12911
BAE75051	SG1776	nitrogen regulatory protein P-II	228.8	153.7	1.48861		0.000145503	0.000430184	3.36635	265.1	212.2	209.1		168.6	150.8	141.7	1.48861	0.57397	3.36635
BAE75052	SG1777	putative two-component transcriptional regulator	73.9333	92.2667	0.801301		0.0131957	0.0263286	1.57957	80.1	72.7	69		94.3	99.8	82.7	-1.24797	-0.319585	1.57957
BAE75053	SG1778	phosphoribosylformyl-glycinamidine synthase	189.467	538.767	0.351667		6.32383e-13	6.07707e-12	11.2163	159.1	196.7	212.6		607.1	554.9	454.3	-2.8436	-1.50772	11.2163
BAE75054	SG1779	conserved hypothetical protein	81.9333	89.8333	0.912059		0.292407	0.385989	0.413425	77.8	84.4	83.6		79.6	93.1	96.8	-1.09642	-0.1328	0.413425
BAE75055	SG1780	conserved hypothetical protein	83.5333	246.7	0.338603		2.22045e-16	3.26704e-15	14.4858	60.4	90.1	100.1		244.6	274	221.5	-2.95331	-1.56233	14.4858
BAE75056	SG1781	conserved hypothetical protein	86.5333	169.733	0.509819		0	0	#NUM!	78.7	85.9	95		177.7	178.2	153.3	-1.96148	-0.971942	#NUM!
BAE75057	SG1782	putative ferredoxin	177.8	219.367	0.810515		0.0137736	0.0273079	1.56371	148.9	195.3	189.2		207.7	228.6	221.8	-1.23378	-0.303089	1.56371
BAE75058	SG1783	holo-(acyl-carrier protein) synthase	194.933	477.033	0.408637		1.33449e-13	1.47911e-12	11.83	166.3	214.9	203.6		518.8	502.8	409.5	-2.44716	-1.29111	11.83
BAE75059	SG1784	pyridoxal phosphate biosynthetic protein	302.867	511.067	0.592617		0.000128182	0.000382571	3.41729	255.7	326.2	326.7		600.3	498.6	434.3	-1.68743	-0.754829	3.41729
BAE75060	SG1785	DNA repair protein RecO	215.667	202.2	1.0666		0.266955	0.358027	0.446084	209	232.9	205.1		194.3	205.8	206.5	1.0666	0.0930202	0.446084
BAE75061	SG1786	GTP-binding protein	239.267	250.233	0.956174		0.681708	0.758401	0.120101	190	275.6	252.2		239.5	260.7	250.5	-1.04583	-0.0646546	0.120101
BAE75062	SG1787	ribonuclease III	312.433	371.1	0.841911		0.0426651	0.0732233	1.13535	263.3	355	319		370	370.7	372.6	-1.18777	-0.24826	1.13535
BAE75063	SG1788	signal peptidase I	258.5	381.567	0.67747		0.0132904	0.0264966	1.57681	163.8	289.5	322.2		399.3	386.5	358.9	-1.47608	-0.561771	1.57681
BAE75064	SG1789	GTP-binding elongation factor LepA	271.267	289.033	0.938531		0.615894	0.702543	0.153327	202.6	300.7	310.5		287.8	296.9	282.4	-1.0655	-0.0915241	0.153327
BAE75065	SG1790	sigma-E factor regulator	899.067	726.6	1.23736		0.0473113	0.0801584	1.09605	754.9	1022.6	919.7		749.7	771.1	659	1.23736	0.307267	1.09605
BAE75066	SG1791	sigma-E factor regulator	723.733	703.2	1.0292		0.810901	0.869292	0.0608344	600.7	819.3	751.2		708.9	783.6	617.1	1.0292	0.0415231	0.0608344
BAE75067	SG1792	sigma-E factor negative regulator	2238.27	1203.73	1.85944		3.8491e-35	8.88471e-34	33.0514	2273.5	2313.5	2127.8		1317.4	1177.5	1116.3	1.85944	0.894866	33.0514
BAE75068	SG1793	RNA polymerase sigma-E factor	1024.13	744.4	1.37578		3.32619e-05	0.000108684	3.96383	897.1	1109.4	1065.9		763.9	726.5	742.8	1.37578	0.460254	3.96383
BAE75069	SG1794	L-aspartate oxidase	437.167	716.933	0.609773		7.54952e-15	9.69111e-14	13.0136	385.9	466.2	459.4		745.3	735.9	669.6	-1.63995	-0.713656	13.0136
BAE75070	SG1795	ATP-dependent RNA helicase	91.0333	294.167	0.309462		9.42312e-10	6.15807e-09	8.21056	73.3	103.2	96.6		235.2	343.6	303.7	-3.23142	-1.69217	8.21056
BAE75071	SG1796	conserved hypothetical protein	2947.77	4590.43	0.642154		0.417611	0.518786	0.285012	574.4	2168.2	6100.7		2210	5583.9	5977.4	-1.55726	-0.639008	0.285012
BAE75072	SG1797	uracil-DNA glycosylase	588.7	450.033	1.30813		1.1269e-13	1.26012e-12	11.8996	581.8	605	579.3		452.1	465.9	432.1	1.30813	0.387501	11.8996
BAE75073	SG1798	heat shock protein GrpE	1496.13	1789.87	0.835891		0.209152	0.291699	0.535065	1555.4	1504.2	1428.8		2243.3	1477.4	1648.9	-1.19633	-0.258613	0.535065
BAE75074	SG1799	conserved hypothetical protein	123.4	95.7	1.28945		0.00124161	0.0030899	2.51006	132.9	125.7	111.6		103.4	91.6	92.1	1.28945	0.366752	2.51006
BAE75075	SG1800	DNA repair protein RecN	532.533	554.933	0.959635		0.321414	0.416845	0.380026	533	521.9	542.7		579.2	566.4	519.2	-1.04206	-0.0594426	0.380026
BAE75076	SG1801	small protein A	544.333	449.7	1.21044		0.00468388	0.0102833	1.98787	508.5	583.5	541		414.6	433.9	500.6	1.21044	0.275528	1.98787
BAE75077	SG1802	conserved hypothetical protein	316.933	526.667	0.601772		2.88658e-15	3.92575e-14	13.4061	301.8	345.6	303.4		536.4	557.6	486	-1.66176	-0.732711	13.4061
BAE75078	SG1803	conserved hypothetical protein	704.567	523.367	1.34622		0.000188329	0.000540907	3.26688	784	705.3	624.4		534.9	492.1	543.1	1.34622	0.428914	3.26688
BAE75079	SG1804	small protein B	436.2	207.133	2.10589		0.0001493	0.000440373	3.35618	322.8	483.3	502.5		172	208.9	240.5	2.10589	1.07443	3.35618
BAE75080	SG1805	conserved hypothetical protein	1872.67	850.367	2.20219		1.21495e-20	2.19915e-19	18.6577	1884.4	1871	1862.6		720.5	762.6	1068	2.20219	1.13894	18.6577
BAE75081	SG1806	conserved hypothetical protein	6.36667	2.83333	2.24706		0.0436852	0.0745672	1.12745	6.2	5	7.9		1.9	2.5	4.1	2.24706	1.16804	1.12745
BAE75082	SG1807	hypothetical protein	11.5333	8.73333	1.32061		0.289663	0.38297	0.416835	11.7	11	11.9		5.6	8.9	11.7	1.32061	0.401205	0.416835
BAE75083	SG1808	hypothetical phage protein	15.2	15.4667	0.982759		0.928409	0.962058	0.0167988	15.2	14.7	15.7		13.7	18.1	14.6	-1.01754	-0.025091	0.0167988
BAE75084	SG1809	hypothetical phage protein	24.2667	18.2	1.33333		0.108279	0.166621	0.77827	27.2	22.2	23.4		17.1	19.6	17.9	1.33333	0.415037	0.77827
BAE75085	SG1810	hypothetical phage protein	34.5	24.1	1.43154		0.0189091	0.0358517	1.44549	33.6	37.5	32.4		24.5	24.2	23.6	1.43154	0.517563	1.44549
BAE75086	SG1811	hypothetical phage protein	49.9667	43	1.16202		0.213569	0.297036	0.52719	47.6	49.8	52.5		42.5	43.3	43.2	1.16202	0.216629	0.52719
BAE75087	SG1812	hypothetical phage protein	26.2667	31.3333	0.838298		0.243732	0.331118	0.480018	26.8	25.4	26.6		32.3	34.3	27.4	-1.19289	-0.254465	0.480018
BAE75088	SG1813	hypothetical phage protein	19.4	16.4667	1.17814		0.398831	0.499056	0.301851	20.6	18	19.6		16.9	15.7	16.8	1.17814	0.236508	0.301851
BAE75089	SG1814	hypothetical phage protein	36.0333	52.0667	0.692061		0.00298111	0.00688748	2.16194	40.1	35.8	32.2		49.7	58.2	48.3	-1.44496	-0.531028	2.16194
BAE75090	SG1815	hypothetical phage protein	14.9	15.7333	0.947034		0.79025	0.854801	0.0681348	14.7	14.7	15.3		18	14.9	14.3	-1.05593	-0.078512	0.0681348
BAE75091	SG1816	hypothetical phage protein	14.3	12.9333	1.10567		0.653279	0.733118	0.134826	17.7	12.7	12.5		15.4	11	12.4	1.10567	0.144921	0.134826
BAE75092	SG1817	hypothetical phage protein	53.1	24.4	2.17623		0.0237908	0.0439483	1.35706	77.8	42.5	39		21.7	25	26.5	2.17623	1.12183	1.35706
BAE75093	SG1818	hypothetical phage protein	4.3	6.2	0.693548		0.308789	0.404642	0.392929	4.6	3.9	4.4		5.9	6.1	6.6	-1.44186	-0.527932	0.392929
BAE75094	SG1819	hypothetical phage protein	19.8667	20.9333	0.949045		0.768265	0.835846	0.0778737	18.6	21.8	19.2		22.3	20.7	19.8	-1.05369	-0.0754522	0.0778737
BAE75095	SG1820	phage terminase large subunit	12.9333	14.4	0.898148		0.624208	0.709803	0.148862	10.8	13.9	14.1		13.3	15.2	14.7	-1.1134	-0.154975	0.148862
BAE75096	SG1821	hypothetical phage protein	122.533	42.9667	2.85182		5.76517e-06	2.11445e-05	4.6748	156.5	104.8	106.3		38.5	38.1	52.3	2.85182	1.51188	4.6748
BAE75097	SG1822	hypothetical phage protein	6.63333	14.5	0.457471		0.00299084	0.00690364	2.16092	6.6	6.9	6.4		11.7	17.3	14.5	-2.18593	-1.12825	2.16092
BAE75098	SG1823	hypothetical protein	2.13333	1.23333	1.72973		0.395129	0.496576	0.304015	2.9	2	1.5		0.5	1	2.2	1.72973	0.790547	0.304015
BAE75099	SG1824	hypothetical phage protein	229.033	138.8	1.6501		0.00251863	0.00591126	2.22832	198.4	237.5	251.2		96.9	134.2	185.3	1.6501	0.72255	2.22832
BAE75100	SG1825	putative phage replication protein	35.8333	24.6	1.45664		0.0223286	0.0416448	1.38044	42.2	36.8	28.5		23.4	25.4	25	1.45664	0.542644	1.38044
BAE75101	SG1826	putative transcriptional regulator	274.367	143.233	1.91552		0.000252932	0.000713426	3.14665	242.2	269.7	311.2		100.4	128	201.3	1.91552	0.937738	3.14665
BAE75102	SG1827	hypothetical phage protein	219.8	90.5	2.42873		0.0251309	0.0461528	1.3358	334.9	165.3	159.2		96.8	84.2	90.5	2.42873	1.2802	1.3358
BAE75103	SG1828	hypothetical phage protein	135.733	103.367	1.31312		0.118793	0.180594	0.743298	146.4	122.2	138.6		70.1	101.7	138.3	1.31312	0.393004	0.743298
BAE75104	SG1829	hypothetical phage protein	391.8	418.5	0.936201		0.543004	0.640505	0.193477	369.7	390	415.7		341.6	423.6	490.3	-1.06815	-0.0951102	0.193477
BAE75105	SG1830	hypothetical phage protein	924.5	1092.3	0.846379		0.225687	0.310458	0.507997	750.9	950.2	1072.4		922.2	1071	1283.7	-1.1815	-0.240624	0.507997
BAE75106	SG1831	hypothetical protein	2.93333	3.6	0.814815		0.649521	0.729552	0.136944	2.9	3.4	2.5		3.3	4.1	3.4	-1.22727	-0.295456	0.136944
BAE75107	SG1832	conserved hypothetical protein	2.5	0.4	6.25		0.032718	1.1e-08	7.95861	2.8	2.8	1.9		0	0.6	0.6	6.25	2.64386	7.95861
BAE75108	SG1833	putative transposase	136.633	169.567	0.805779		0.0164014	0.0316699	1.49935	143.6	149.7	116.6		187.7	157	164	-1.24103	-0.311543	1.49935
BAE75109	SG1834	conserved hypothetical protein	52.7667	25.4	2.07743		0.00150889	0.00367865	2.43431	69	45.6	43.7		23	26.2	27	2.07743	1.0548	2.43431
BAE75110	SG1835	putative transposase	55.4	52.3333	1.0586		0.726169	0.797138	0.0984666	54.2	53.4	58.6		41.4	48.5	67.1	1.0586	0.0821558	0.0984666
BAE75111	SG1836	hypothetical protein	54.5	34.2	1.59357		0.00123569	0.00307822	2.5117	57.6	51.8	54.1		26.7	33.2	42.7	1.59357	0.67226	2.5117
BAE75112	SG1837	putative mannonate oxidoreductase	7.96667	6.63333	1.20101		0.549205	0.646003	0.189765	8.9	7.1	7.9		6.3	8	5.6	1.20101	0.264242	0.189765
BAE75113	SG1838	putative mannonate dehydratase	19.3667	42.7333	0.453198		2.75733e-07	1.23004e-06	5.91008	16.4	21.4	20.3		43.2	40.4	44.6	-2.20654	-1.14179	5.91008
BAE75114	SG1839	conserved hypothetical protein	214.433	292.333	0.733523		0.000663004	0.00173762	2.76004	229.5	207.4	206.4		289	329.6	258.4	-1.36328	-0.447085	2.76004
BAE75115	SG1840	conserved hypothetical protein	223.3	535.867	0.416708		4.16556e-13	4.1262e-12	11.3845	229.6	224.2	216.1		537.5	605.6	464.5	-2.39976	-1.26289	11.3845
BAE75116	SG1841	conserved hypothetical protein	299.667	832.733	0.359859		1.62093e-14	1.98939e-13	12.7013	252.3	314.5	332.2		803.7	952.8	741.7	-2.77887	-1.4745	12.7013
BAE75117	SG1842	conserved hypothetical protein	532.167	1621.5	0.328194		5.54001e-13	5.38173e-12	11.2691	503	549.4	544.1		1825.2	1702.6	1336.7	-3.04698	-1.60738	11.2691
BAE75118	SG1843	putative formyl transferase	1242.4	2072.97	0.599334		9.38525e-06	3.32114e-05	4.47871	1291.9	1215.2	1220.1		2394.4	2062.7	1761.8	-1.66852	-0.738567	4.47871
BAE75119	SG1844	putative glycosyl transferase	605.167	1198.27	0.505035		0	0	#NUM!	595.7	616.8	603		1270.1	1254	1070.7	-1.98006	-0.985545	#NUM!
BAE75120	SG1845	conserved hypothteical protein	439.467	1761.23	0.249522		0	0	#NUM!	353.9	460.2	504.3		1855.1	1932.6	1496	-4.00766	-2.00276	#NUM!
BAE75121	SG1846	hypothetical protein	34.8667	22.7	1.53598		0.0055629	0.0120346	1.91957	36.8	34.6	33.2		21.2	22.4	24.5	1.53598	0.619156	1.91957
BAE75122	SG1847	conserved hypothetical protein	49.5333	43.1333	1.14838		0.594543	0.685236	0.16416	27	59.2	62.4		36	44	49.4	1.14838	0.199596	0.16416
BAE75123	SG1848	putative pyrrolidone-carboxylate peptidase	53.4	108.633	0.491562		4.59655e-06	1.70574e-05	4.76809	45.3	59.4	55.5		129.4	105.5	91	-2.03433	-1.02456	4.76809
BAE75124	SG1849	putative transcriptional regulator	400.133	397.267	1.00722		0.953971	0.980069	0.00874313	433.8	384.7	381.9		456.2	403.9	331.7	1.00722	0.0103731	0.00874313
BAE75125	SG1850	conserved hypothetical protein	476.433	212	2.24733		2.01273e-23	3.92561e-22	21.4061	521.8	463	444.5		203.7	194.2	238.1	2.24733	1.16821	21.4061
BAE75126	SG1851	conserved hypothetical protein	280.467	190.433	1.47278		7.5293e-13	7.17565e-12	11.1441	282	283.1	276.3		180.9	198.1	192.3	1.47278	0.558543	11.1441
BAE75127	SG1852	putative transcriptional regulator	2176.57	1122.43	1.93915		2.96904e-16	4.34308e-15	14.3622	2406.1	2107.5	2016.1		1222.1	1031.1	1114.1	1.93915	0.955424	14.3622
BAE75128	SG1853	putative cation transport ATPase	51.5667	64.0667	0.804891		0.042793	0.0733429	1.13464	54	49.7	51		68.7	66.6	56.9	-1.2424	-0.313135	1.13464
BAE75129	SG1854	putative phosphonate metabolism protein PhnP	16.0667	20.9	0.76874		0.166624	0.241908	0.61635	15.4	17.4	15.4		21.4	22.1	19.2	-1.30083	-0.379432	0.61635
BAE75130	SG1855	putative transcriptional regulator	1.66667	1.4	1.19048		0.794235	0.85727	0.0668825	2.3	1	1.7		1.8	1.4	1	1.19048	0.251539	0.0668825
BAE75131	SG1856	hypothetical protein	418.033	158.933	2.63024		3.89792e-05	0.000126381	3.89832	424.4	398	431.7		56.5	148.5	271.8	2.63024	1.3952	3.89832
BAE75132	SG1857	putative propanediol utilization protein	12.2667	5.7	2.15205		0.00733724	0.015474	1.8104	15.4	10.3	11.1		4.6	5.3	7.2	2.15205	1.10571	1.8104
BAE75133	SG1858	propanediol diffusion facilitator	34.1	24.8	1.375		0.0363884	0.0638893	1.19457	37.2	33	32.1		28	22.7	23.7	1.375	0.459432	1.19457
BAE75134	SG1859	putative phage late gene regulator	298.933	305.667	0.977972		0.849031	0.899815	0.0458466	303.6	335.8	257.4		249.7	322.5	344.8	-1.02252	-0.0321355	0.0458466
BAE75135	SG1860	putative phage tail protein	6.63333	4.56667	1.45255		0.285737	0.379374	0.420932	7.1	6.9	5.9		4.4	4.4	4.9	1.45255	0.538593	0.420932
BAE75136	SG1861	hypothetical protein	18	25.6667	0.701299		0.043736	0.0746033	1.12724	13.2	20	20.8		24.4	29	23.6	-1.42593	-0.511899	1.12724
BAE75137	SG1862	putative phage major tail sheath protein	7.83333	10.4667	0.748408		0.283597	0.377081	0.423565	7.8	7.8	7.9		10.6	12.1	8.7	-1.33617	-0.418104	0.423565
BAE75138	SG1863	phage baseplate assembly protein	2.6	8.53333	0.304688		0.00204026	0.0048473	2.3145	2.5	3.2	2.1		7.6	10.4	7.6	-3.28205	-1.7146	2.3145
BAE75139	SG1864	putative multidrug efflux transport protein	24.8667	33.3667	0.745255		0.053037	0.0886652	1.05225	22.1	25.4	27.1		33.3	32.8	34	-1.34182	-0.424194	1.05225
BAE75140	SG1865	osmotically inducible lipoprotein OsmE	159	78.0333	2.03759		4.32468e-14	5.03746e-13	12.2978	176.6	153.4	147		89.7	71.2	73.2	2.03759	1.02686	12.2978
BAE75141	SG1866	NH3-dependent NAD synthase	445.733	304.067	1.46591		0.000406297	0.00110274	2.95753	487.8	430.7	418.7		371	276.8	264.4	1.46591	0.551793	2.95753
BAE75142	SG1867	hypothetical protein	223.333	339.533	0.657766		9.01096e-10	5.90406e-09	8.22885	231.8	231.1	207.1		344.7	364.8	309.1	-1.5203	-0.604355	8.22885
BAE75143	SG1868	conserved hypothetical protein	1059.53	513.267	2.06429		4.59059e-07	1.98452e-06	5.70234	1263.8	942.3	972.5		483.9	466.6	589.3	2.06429	1.04565	5.70234
BAE75144	SG1869	putative invasin	189.8	163.067	1.16394		0.0142158	0.0280305	1.55237	188.7	190.2	190.5		160.9	159.3	169	1.16394	0.219018	1.55237
BAE75145	SG1870	conserved hypothetical protein	125.567	233.433	0.537912		0	0	#NUM!	118.5	127.6	130.6		229.6	248.6	222.1	-1.85904	-0.894557	#NUM!
BAE75146	SG1871	cation transport regulator ChaC	134.833	178.033	0.757349		0.114983	0.175281	0.756264	162.9	124.3	117.3		224.1	162.9	147.1	-1.3204	-0.40097	0.756264
BAE75147	SG1872	putative cation transport regulator ChaB	23.5667	11.7333	2.00852		0.00203571	0.00484106	2.31506	29.6	22.8	18.3		11.9	11.4	11.9	2.00852	1.00613	2.31506
BAE75148	SG1873	2-dehydro-3-deoxyphosphooctonate aldolase	929.367	897.1	1.03597		0.52915	0.628584	0.201637	877.1	993.9	917.1		934.8	926.3	830.2	1.03597	0.0509791	0.201637
BAE75149	SG1874	conserved hypothetical protein	170.767	236.133	0.723179		5.44185e-05	0.000172657	3.76282	148.2	176.7	187.4		237.3	254.5	216.6	-1.38278	-0.467575	3.76282
BAE75150	SG1875	putative protoporphyrinogen oxidase	174.7	517.167	0.337802		2.22045e-14	2.67303e-13	12.573	125.7	195.4	203		515.3	580.5	455.7	-2.96031	-1.56575	12.573
BAE75151	SG1876	peptide chain release factor RF-1	473.4	810.433	0.584132		4.92584e-12	4.2589e-11	10.3707	410.8	515.4	494		783.2	879.7	768.4	-1.71194	-0.775634	10.3707
BAE75152	SG1877	glutamyl-tRNA reductase	437.333	644.667	0.678387		1.10044e-07	5.32446e-07	6.27372	383.1	477.2	451.7		633.8	693.4	606.8	-1.47409	-0.55982	6.27372
BAE75153	SG1878	lipoprotein LolB precursor	190.667	171.067	1.11458		0.25053	0.338162	0.470875	165.6	209.6	196.8		191.9	163.6	157.7	1.11458	0.156494	0.470875
BAE75154	SG1879	4-diphosphocytidyl-2-C-methyl-D-erythritol kinase	141.1	220.2	0.640781		6.13523e-11	4.6355e-10	9.3339	128.8	148.8	145.7		233.3	226.4	200.9	-1.5606	-0.642096	9.3339
BAE75155	SG1880	ribose-phosphate pyrophosphokinase	578.8	1042.13	0.555399		0	0	#NUM!	517.6	601.4	617.4		1087.2	1071.6	967.6	-1.80051	-0.848403	#NUM!
BAE75156	SG1881	peptidyl-tRNA hydrolase	470.6	358.5	1.31269		7.34779e-07	3.1123e-06	5.50692	449	498.7	464.1		392.1	344	339.4	1.31269	0.392528	5.50692
BAE75157	SG1882	conserved hypothetical protein	493.767	312.667	1.57921		1.98047e-21	3.69102e-20	19.4329	480.1	504.7	496.5		338.3	289.4	310.3	1.57921	0.659204	19.4329
BAE75158	SG1883	ethanolamine utilization protein EutJ	2.9	2.83333	1.02353		0.963397	0.986531	0.00588906	3.3	2.9	2.5		2.9	2.9	2.7	1.02353	0.0335526	0.00588906
BAE75159	SG1884	ethanolamine utilization protein EutN	51.9667	38.7333	1.34165		0.0164595	0.0317577	1.49815	54.6	52.8	48.5		39.5	39.1	37.6	1.34165	0.424011	1.49815
BAE75160	SG1885	putative transposase	13.7	14.1667	0.967059		0.877418	0.920977	0.035751	15.9	12.6	12.6		11.5	12.9	18.1	-1.03406	-0.0483244	0.035751
BAE75161	SG1886	periplasmic trehalase	334.867	238.733	1.40268		1.33778e-06	5.44637e-06	5.26389	368.6	307.7	328.3		252.2	224.4	239.6	1.40268	0.488187	5.26389
BAE75162	SG1887	putative sugar-phosphate isomerase	55.5	63.4667	0.874475		0.509804	0.608476	0.215756	68.3	49.4	48.8		82.8	60.2	47.4	-1.14354	-0.193511	0.215756
BAE75163	SG1888	hypothetical protein	206.9	65.7667	3.14597		2.11672e-10	1.51077e-09	8.8208	225.4	196.7	198.6		33.8	59.8	103.7	3.14597	1.65351	8.8208
BAE75164	SG1889	putative DNA adenine methylase	27.9333	11.9333	2.34078		0.0178936	0.034184	1.46618	15.9	31	36.9		7	13.3	15.5	2.34078	1.22699	1.46618
BAE75165	SG1890	hypothetical protein	92.4333	65.7667	1.40547		0.000247031	0.000698349	3.15593	88.6	89.4	99.3		63.6	61.3	72.4	1.40547	0.491057	3.15593
BAE75166	SG1891	hypothetical phage protein	174.833	101.367	1.72476		0.0348317	0.0615426	1.21082	126.3	182.2	216		63.6	96.9	143.6	1.72476	0.786397	1.21082
BAE75167	SG1892	phage integrase	128.733	58.6333	2.19557		0.00111037	0.00278533	2.55512	102.7	131.4	152.1		31.5	57	87.4	2.19557	1.13459	2.55512
BAE75168	SG1893	hypothetical protein	58.1	81.7667	0.710558		0.0103522	0.0212276	1.6731	42.9	64.8	66.6		76	81.6	87.7	-1.40734	-0.492975	1.6731
BAE75169	SG1894	hypothetical protein	260.833	507.267	0.514194		2.87703e-08	1.50491e-07	6.82249	176	301.4	305.1		513.8	516.4	491.6	-1.94479	-0.959616	6.82249
BAE75170	SG1895	hypothetical protein	116.6	126	0.925397		0.380038	0.480973	0.317879	104.1	125	120.7		116.3	117.9	143.8	-1.08062	-0.111856	0.317879
BAE75171	SG1896	putative transport protein	17.4333	27.6667	0.63012		0.00818518	0.0171473	1.7658	18	16.9	17.4		29.3	26.3	27.4	-1.587	-0.6663	1.7658
BAE75172	SG1897	putative transcriptional regulator	61.8667	64.5	0.959173		0.676313	0.753761	0.122766	61.5	62.7	61.4		64	69.4	60.1	-1.04256	-0.0601369	0.122766
BAE75173	SG1898	conserved hypothetical protein	687.467	863.867	0.795802		0.0659766	0.107303	0.96939	548.2	760.3	753.9		779	813.6	999	-1.25659	-0.329519	0.96939
BAE75174	SG1899	spermidine N1-acetyltransferase	1999.8	1373.9	1.45556		2.74355e-07	1.22607e-06	5.91148	1956.6	2151.4	1891.4		1271.7	1283.7	1566.3	1.45556	0.541579	5.91148
BAE75175	SG1900	putative acetyltransferase	42.4333	36.3667	1.16682		0.336067	0.432256	0.364259	44	39.3	44		26.4	40.1	42.6	1.16682	0.222581	0.364259
BAE75176	SG1901	hypothetical protein	70.6667	65.7667	1.07451		0.52412	0.623492	0.205169	82.7	65.4	63.9		61	62.8	73.5	1.07451	0.103673	0.205169
BAE75177	SG1902	putative glutamine synthase III	110.9	70.7333	1.56786		2.595e-07	1.1764e-06	5.92945	102.2	111.3	119.2		69.7	74.6	67.9	1.56786	0.648797	5.92945
BAE75178	SG1903	putative transposase	136.167	105.367	1.29231		0.00167209	0.00402581	2.39515	149.8	135.8	122.9		101.9	110.1	104.1	1.29231	0.369955	2.39515
BAE75179	SG1904	conserved hypothetical protein	16.7	19.0333	0.877408		0.496265	0.59514	0.225381	16.6	16.5	17		14.8	21.1	21.2	-1.13972	-0.18868	0.225381
BAE75180	SG1905	glycine betaine/L-proline ABC transporter permease component	5.26667	8.36667	0.629482		0.144677	0.214374	0.668828	4	5.7	6.1		8.2	9.5	7.4	-1.58861	-0.667763	0.668828
BAE75181	SG1906	glycine betaine/L-proline ABC transporter periplasmic component	24.9333	20.2667	1.23026		0.231382	0.317425	0.498359	24.6	26.6	23.6		16.9	22.7	21.2	1.23026	0.298967	0.498359
BAE75182	SG1907	putative transcriptional regulator	729.133	603.133	1.20891		0.137213	0.204761	0.688753	892.1	664.7	630.6		605.8	562.9	640.7	1.20891	0.273706	0.688753
BAE75183	SG1908	conserved hypothetical protein	172.167	383.467	0.448974		0	0	#NUM!	157.9	164.5	194.1		389.2	408	353.2	-2.2273	-1.1553	#NUM!
BAE75184	SG1909	thioredoxin 2	8.7	36.8667	0.235986		4.28465e-06	1.60419e-05	4.79474	8.9	8.1	9.1		25.1	41.9	43.6	-4.23755	-2.08323	4.79474
BAE75185	SG1910	conserved hypothetical protein	404.933	389.833	1.03873		0.541051	0.639401	0.194227	447.4	385.6	381.8		385.9	408.4	375.2	1.03873	0.054827	0.194227
BAE75186	SG1911	CDP-diacylglycerol-serine O-phosphatidyltransferase	379.533	334.267	1.13542		0.00358681	0.00814477	2.08912	386	370.2	382.4		324.9	342	335.9	1.13542	0.183227	2.08912
BAE75187	SG1912	putative N-acetylmannosamine-6-phosphate epimerase	32.1	54.0667	0.593711		3.98296e-05	0.000128972	3.8895	29.1	34.6	32.6		54.1	58.2	49.9	-1.68432	-0.752166	3.8895
BAE75188	SG1913	putative PTS system IIBC component	19.5667	22.2	0.881381		0.477461	0.575331	0.240082	17.7	19.7	21.3		22.3	21.7	22.6	-1.13458	-0.182162	0.240082
BAE75189	SG1914	conserved hypothetical protein	221.267	220.9	1.00166		0.989251	1	0	204.7	227.3	231.8		216.7	224.5	221.5	1.00166	0.00239271	0
BAE75190	SG1915	ABC transporter ATP-binding component	278.833	546.567	0.510154		3.28324e-08	1.70322e-07	6.76873	215.5	315.6	305.4		473.4	575.3	591	-1.96019	-0.970994	6.76873
BAE75191	SG1916	ABC transporter permease component	177.1	399.133	0.443711		6.20879e-11	4.67704e-10	9.33003	122.4	198.8	210.1		360	423.8	413.6	-2.25372	-1.17231	9.33003
BAE75192	SG1917	putative lipoprotein	774.433	1288.97	0.600817		3.2329e-11	2.58222e-10	9.58801	639.4	843.4	840.5		1321.6	1209.2	1336.1	-1.6644	-0.735002	9.58801
BAE75193	SG1918	putative lipoprotein	264.967	136.267	1.94447		1.14988e-06	4.7119e-06	5.3268	311.9	230.2	252.8		154.6	135.9	118.3	1.94447	0.959378	5.3268
BAE75194	SG1919	conserved hypothetical protein	146.933	217.7	0.674935		0.00131856	0.00325244	2.48779	144.7	142.3	153.8		257.2	208.8	187.1	-1.48162	-0.56718	2.48779
BAE75195	SG1920	prolyl-tRNA synthase	470.867	800.533	0.588191		0	0	#NUM!	418.5	492.3	501.8		838.1	817.4	746.1	-1.70013	-0.765643	#NUM!
BAE75196	SG1921	hypothetical protein	56.9333	48.7	1.16906		0.166981	0.242287	0.61567	62.4	52	56.4		44.1	46	56	1.16906	0.225352	0.61567
BAE75197	SG1922	hypothetical protein	10.9667	10.3667	1.05788		0.824734	0.879623	0.0557036	10.2	11.2	11.5		9.9	10.6	10.6	1.05788	0.081173	0.0557036
BAE75198	SG1923	hypothetical protein	5.93333	6.03333	0.983425		0.957467	0.982058	0.00786307	5.2	6.6	6		6.9	5.9	5.3	-1.01685	-0.0241125	0.00786307
BAE75199	SG1924	conserved hypothetical protein	75.7667	62.7333	1.20776		0.0564854	0.0933141	1.03005	70.1	72.2	85		69.8	60.9	57.5	1.20776	0.272331	1.03005
BAE75200	SG1925	conserved hypothetical protein	644.5	531.367	1.21291		0.112588	0.172087	0.764252	780.5	580.3	572.7		494.7	527.7	571.7	1.21291	0.278473	0.764252
BAE75201	SG1926	cell cycle protein	64.2667	132.133	0.486377		4.59321e-12	3.98501e-11	10.3996	59.3	67.5	66		136.6	144.1	115.7	-2.05602	-1.03985	10.3996
BAE75202	SG1927	acetyl-coenzyme A carboxylase carboxyl transferase alpha subunit	355.4	249.4	1.42502		1.56308e-06	6.26228e-06	5.20327	316.3	368.3	381.6		249	256.8	242.4	1.42502	0.510982	5.20327
BAE75203	SG1928	DNA polymerase III alpha subunit	351.233	374.233	0.938541		0.378428	0.479419	0.319285	320.8	380.3	352.6		404.7	380.1	337.9	-1.06548	-0.0915083	0.319285
BAE75204	SG1929	ribonuclease HII	290.033	370.733	0.782323		0.0148555	0.029132	1.53563	232.4	339.4	298.3		383.2	378.1	350.9	-1.27824	-0.354163	1.53563
BAE75205	SG1930	lipid-A-disaccharide synthase	333.3	679.367	0.490604		1.36008e-09	8.84227e-09	8.05344	262	368.9	369		670.5	757.3	610.3	-2.0383	-1.02737	8.05344
BAE75206	SG1931	acyl-(acyl-carrier-protein)--UDP-N-acetylglucosamine O-acyltransferase	467.067	768.7	0.607606		2.62814e-09	1.62867e-08	7.78817	427.3	501.3	472.6		767.2	845.1	693.8	-1.6458	-0.718792	7.78817
BAE75207	SG1932	(3R)-hydroxymyristoyl-(acyl-carrier-protein) dehydratase	563.767	536.2	1.05141		0.265319	0.356212	0.448291	526	594.4	570.9		549.1	528.5	531	1.05141	0.072327	0.448291
BAE75208	SG1933	UDP-3-O-(3-hydroxymyristoyl) glucosamine N-acyltransferase	615.333	822	0.748581		0.000832491	0.00212644	2.67235	525.2	660.2	660.6		869	855.5	741.5	-1.33586	-0.41777	2.67235
BAE75209	SG1934	outer membrane protein	1900.93	1529.3	1.24301		0.0256689	0.0470378	1.32755	1605.1	2141.2	1956.5		1622.3	1499.2	1466.4	1.24301	0.313836	1.32755
BAE75210	SG1935	outer membrane protein	648.167	634.867	1.02095		0.807516	0.867149	0.0619064	551.6	708.7	684.2		659.4	643.7	601.5	1.02095	0.0299112	0.0619064
BAE75211	SG1936	putative metalloprotease	409.4	486.3	0.841867		0.0459859	0.078176	1.10693	338.6	445.6	444		490.4	509.7	458.8	-1.18784	-0.248335	1.10693
BAE75212	SG1937	phosphatidate cytidylyltransferase	331.767	374.767	0.885262		0.0308542	0.0553308	1.25703	317.2	335.2	342.9		362.5	407.4	354.4	-1.12961	-0.175824	1.25703
BAE75213	SG1938	undecaprenyl pyrophosphate synthase	535.1	451.267	1.18577		0.000254704	0.000716819	3.14459	522	567.5	515.8		449.9	478.3	425.6	1.18577	0.245828	3.14459
BAE75214	SG1939	1-deoxy-D-xylulose 5-phosphate reductoisomerase	400.5	511.2	0.783451		0.0119601	0.0241506	1.61707	410.3	415.5	375.7		577.1	521.9	434.6	-1.2764	-0.352086	1.61707
BAE75215	SG1940	ribosome recycling factor	392.3	441.667	0.888226		0.243276	0.330676	0.480597	390.3	399.7	386.9		521.2	416.9	386.9	-1.12584	-0.171001	0.480597
BAE75216	SG1941	uridylate kinase	252.567	540.7	0.467111		8.28648e-12	7.01979e-11	10.1537	239.2	254.9	263.6		620.8	513.3	488	-2.14082	-1.09816	10.1537
BAE75217	SG1942	elongation factor EF-Ts	1042.8	1132.73	0.920605		0.173183	0.249798	0.602411	1091.8	1001.5	1035.1		1254	1054.9	1089.3	-1.08624	-0.119346	0.602411
BAE75218	SG1943	30S ribosomal protein S2	1355.43	1677	0.808249		1.47927e-08	8.19789e-08	7.0863	1378	1385.3	1303		1763	1671.3	1596.7	-1.23724	-0.307129	7.0863
BAE75219	SG1944	methionine aminopeptidase	367.3	337.7	1.08765		0.539522	0.638194	0.195047	275.4	400.7	425.8		333.1	331.2	348.8	1.08765	0.121217	0.195047
BAE75220	SG1945	protein-PII uridylyltransferase	140.4	196.767	0.713535		4.16857e-06	1.56539e-05	4.80538	136.5	144.7	140		206	207.5	176.8	-1.40147	-0.486943	4.80538
BAE75221	SG1946	2,3,4,5-tetrahydropyridine-2-carboxylate N-succinyltransferase"	345.567	334.967	1.03164		0.631058	0.714877	0.145769	320.1	381.2	335.4		349.1	339.5	316.3	1.03164	0.0449465	0.145769
BAE75222	SG1947	conserved hypothetical protein	1076.77	514.767	2.09176		1.94953e-21	3.66045e-20	19.4365	1125.3	1032.3	1072.7		444	478.9	621.4	2.09176	1.06472	19.4365
BAE75223	SG1948	conserved hypothetical protein	1031.8	764.667	1.34935		1.02475e-08	5.80689e-08	7.23606	1012.3	1027.4	1055.7		774.5	829.3	690.2	1.34935	0.43226	7.23606
BAE75224	SG1949	conserved hypothetical protein	3848.97	3593.73	1.07102		0.567549	0.661899	0.179208	4524	3722.2	3300.7		3869.5	3802.7	3109	1.07102	0.0989878	0.179208
BAE75225	SG1950	conserved hypothetical protein	515.533	479.967	1.0741		0.376929	0.478001	0.320571	560.3	530.5	455.8		528.3	461.7	449.9	1.0741	0.103131	0.320571
BAE75226	SG1951	conserved hypothetical protein	340.667	225.333	1.51183		1.14014e-08	6.43185e-08	7.19166	375.7	332.4	313.9		240.7	211.8	223.5	1.51183	0.5963	7.19166
BAE75227	SG1952	exodeoxyribonuclease IX	267.4	204.767	1.30588		0.0949359	0.147717	0.830569	339	238.4	224.8		210.4	219	184.9	1.30588	0.385019	0.830569
BAE75228	SG1953	putative glycosidase	313.033	215.333	1.45372		6.60959e-05	0.000207612	3.68275	358.7	289.4	291		229.5	218	198.5	1.45372	0.539745	3.68275
BAE75229	SG1954	conserved hypothetical protein	105.5	105.467	1.00032		0.991138	1	0	100.5	109	107		102.9	115.2	98.3	1.00032	0.0004559	0
BAE75230	SG1955	conserved hypothetical protein	28.1667	59.4	0.474186		7.07789e-09	4.14139e-08	7.38285	28.3	27.9	28.3		61.6	59.6	57	-2.10888	-1.07647	7.38285
BAE75231	SG1956	transcriptional regulator	38.5	85.9667	0.447848		1.64535e-13	1.7691e-12	11.7522	34	41.9	39.6		88.9	80.8	88.2	-2.2329	-1.15892	11.7522
BAE75232	SG1957	conserved hypothetical protein	61.4	111.033	0.552987		3.96283e-09	2.42591e-08	7.61513	52.4	66.1	65.7		109.3	124	99.8	-1.80836	-0.854682	7.61513
BAE75233	SG1958	conserved hypothetical protein	122.1	188.867	0.646488		0.000409432	0.00110886	2.95512	128.9	123.2	114.2		214.7	196.4	155.5	-1.54682	-0.629305	2.95512
BAE75234	SG1959	conserved hypothetical protein	69.8667	109.867	0.635922		2.19361e-07	1.01268e-06	5.99453	66.9	74.9	67.8		116.6	114.3	98.7	-1.57252	-0.653078	5.99453
BAE75235	SG1960	hypothetical protein	133.067	206.767	0.64356		6.72258e-05	0.000210898	3.67593	115.8	145.2	138.2		235.4	204.8	180.1	-1.55386	-0.635854	3.67593
BAE75236	SG1961	N-acetylmuramoyl-L-alanine amidase	333.933	495.533	0.673887		1.6051e-05	5.50196e-05	4.25948	268.2	356.3	377.3		502.4	519.6	464.6	-1.48393	-0.569422	4.25948
BAE75237	SG1962	conserved hypothetical protein	46.5	47.5667	0.977575		0.842935	0.89524	0.0480604	45.2	47.1	47.2		45.6	48.6	48.5	-1.02294	-0.0327202	0.0480604
BAE75238	SG1963	conserved hypothetical protein	6.9	4.2	1.64286		0.162174	0.236418	0.62632	8.3	6	6.4		3.6	6	3	1.64286	0.716207	0.62632
BAE75239	SG1964	conserved hypothetical protein	7.16667	8.26667	0.866935		0.625226	0.710509	0.14843	7.3	6.7	7.5		7.7	8.7	8.4	-1.15349	-0.206003	0.14843
BAE75240	SG1965	hypothetical phage protein	10.0333	3.23333	3.10309		0.0292244	0.0525956	1.27905	15.9	6.7	7.5		3.1	3.5	3.1	3.10309	1.63371	1.27905
BAE75241	SG1966	putative phage replication protein	233.467	126.033	1.85242		6.13156e-19	1.03537e-17	16.9849	245.3	241.9	213.2		117.2	125.3	135.6	1.85242	0.889411	16.9849
BAE75242	SG1967	conserved hypothetical protein	149.833	105.367	1.42202		0.00134912	0.00332132	2.47869	136	152.8	160.7		88.2	99.4	128.5	1.42202	0.50794	2.47869
BAE75243	SG1968	putative phage anti-termination protein	110.9	65.9333	1.682		0.0101176	0.0207803	1.68235	144.6	92.2	95.9		64.6	64.7	68.5	1.682	0.750179	1.68235
BAE75244	SG1969	hypothetical phage protein	629.167	433.467	1.45148		0.0153598	0.0299808	1.52316	539.1	639.6	708.8		335.1	409.1	556.2	1.45148	0.537521	1.52316
BAE75245	SG1970	hypothetical protein	105.167	75.4667	1.39355		0.0434398	0.0742994	1.12901	132.4	95.9	87.2		75.2	68.5	82.7	1.39355	0.478766	1.12901
BAE75246	SG1971	hypothetical phage protein	13.1667	9.56667	1.37631		0.19233	0.271397	0.566394	15	12.2	12.3		10	9.2	9.5	1.37631	0.460802	0.566394
BAE75247	SG1972	exodeoxyribonuclease V alpha subunit	464.567	549.467	0.845487		0.0764132	0.122612	0.911467	429.9	470.9	492.9		560.2	618	470.2	-1.18275	-0.242146	0.911467
BAE75248	SG1973	exodeoxyribonuclease V beta subunit	558.033	627.633	0.889107		0.0740663	0.11915	0.923905	504	601.8	568.3		664.3	639.8	578.8	-1.12472	-0.169571	0.923905
BAE75249	SG1974	protease III precursor	716.7	543.567	1.31851		3.72316e-17	5.74691e-16	15.2406	716.2	737.4	696.5		538.7	548.1	543.9	1.31851	0.398912	15.2406
BAE75250	SG1975	exodeoxyribonuclease V gamma subunit	878.133	695.967	1.26175		8.23228e-07	3.45783e-06	5.4612	891.4	876.9	866.1		716.2	736.3	635.4	1.26175	0.335422	5.4612
BAE75251	SG1976	hypothetical protein	17.0667	85.4667	0.199688		0	0	#NUM!	12.7	20.1	18.4		89.8	91.3	75.3	-5.00781	-2.32418	#NUM!
BAE75252	SG1977	thymidylate synthase	691.933	919.2	0.752756		0.000159349	0.000464873	3.33267	725.2	680.5	670.1		1017	919.1	821.5	-1.32845	-0.409746	3.33267
BAE75253	SG1978	prolipoprotein diacylglyceryl transferase	837.333	1323.9	0.632475		9.69957e-12	8.10768e-11	10.0911	838	858	816		1423.7	1350.8	1197.2	-1.58109	-0.66092	10.0911
BAE75254	SG1979	phosphoenolpyruvate-protein phosphotransferase	161.733	253.233	0.638673		6.4192e-09	3.78236e-08	7.42224	143.9	172.5	168.8		270.6	260.5	228.6	-1.56575	-0.64685	7.42224
BAE75255	SG1980	conserved hypothetical protein	318.533	425.167	0.749196		0.00322868	0.00738487	2.13166	261.8	352.7	341.1		468.7	408.3	398.5	-1.33476	-0.416584	2.13166
BAE75256	SG1981	DNA mismatch repair protein	449.167	464.2	0.967615		0.791593	0.855518	0.0677706	548.4	414.2	384.9		434.7	525.2	432.7	-1.03347	-0.0474957	0.0677706
BAE75257	SG1982	putative aldo/keto reductase	351.533	209.5	1.67796		8.56613e-06	3.04843e-05	4.51592	412.3	330.8	311.5		208.2	224.8	195.5	1.67796	0.746711	4.51592
BAE75258	SG1983	galactose operon repressor	146.733	210.8	0.696078		1.19706e-05	4.16571e-05	4.38031	143.9	152.4	143.9		230	215.4	187	-1.43662	-0.522678	4.38031
BAE75259	SG1984	PTS system cellobiose-specific IIA component	46.4333	34.5667	1.3433		0.0227325	0.0422728	1.37394	47.6	48.7	43		31.8	34.8	37.1	1.3433	0.425779	1.37394
BAE75260	SG1985	formate/nitrite transport protein	56.0333	171.4	0.326916		0	0	#NUM!	46.1	60.2	61.8		188.8	169.1	156.3	-3.05889	-1.61301	#NUM!
BAE75261	SG1986	putative transcriptional regulator	115.1	103.4	1.11315		0.174026	0.250206	0.601702	125	111.8	108.5		107.5	98.7	104	1.11315	0.154652	0.601702
BAE75262	SG1987	putative phosphatase	101.967	206.2	0.494504		3.05702e-09	1.87596e-08	7.72678	92.3	106	107.6		200.6	236.5	181.5	-2.02223	-1.01595	7.72678
BAE75263	SG1988	diaminopimelate decarboxylase	85.6667	86.2667	0.993045		0.926041	0.960352	0.0175695	95.2	81.7	80.1		95.2	85.1	78.5	-1.007	-0.0100693	0.0175695
BAE75264	SG1989	lysyl-tRNA synthase	412.933	390.267	1.05808		0.17325	0.249798	0.602411	404.8	409.5	424.5		403.1	385	382.7	1.05808	0.0814486	0.602411
BAE75265	SG1990	peptide chain release factor RF-2	337.2	324.6	1.03882		0.602732	0.69277	0.159411	303.3	362.9	345.4		293.4	340.6	339.8	1.03882	0.0549415	0.159411
BAE75266	SG1991	single-stranded-DNA-specific exonuclease	300.1	459.667	0.652864		5.13565e-05	0.000163561	3.78632	249.7	321.8	328.8		437.4	517.4	424.2	-1.53171	-0.615145	3.78632
BAE75267	SG1992	thiol	638.133	571.133	1.11731		0.00134285	0.00330912	2.48029	614.2	666.9	633.3		566.5	576.3	570.6	1.11731	0.16003	2.48029
BAE75268	SG1993	phage integrase	356	425.1	0.83745		0.00072627	0.00187913	2.72604	365.4	376.8	325.8		424.3	448.4	402.6	-1.1941	-0.255925	2.72604
BAE75269	SG1994	flavodoxin II	678.133	464.467	1.46003		8.89017e-28	1.87964e-26	25.7259	681.2	700.8	652.4		454.4	478.3	460.7	1.46003	0.545994	25.7259
BAE75270	SG1995	conserved hypothetical protein	512.8	709.267	0.723		7.62723e-13	7.21433e-12	11.1418	506.2	531.1	501.1		752.3	704	671.5	-1.38313	-0.467932	11.1418
BAE75271	SG1996	conserved hypothetical protein	546.7	185.633	2.94505		9.61076e-48	2.44249e-46	45.6122	592.9	513.3	533.9		184.3	184.2	188.4	2.94505	1.55829	45.6122
BAE75272	SG1997	conserved hypothetical protein	493.1	379.433	1.29957		0.0503554	0.0845755	1.07276	592.9	449.9	436.5		433.2	371.2	333.9	1.29957	0.378034	1.07276
[truncated: 519 more rows]
